# Supplementary material for: High-Resolution Genomic Profiling of Carbapenem-Resistant Klebsiella pneumoniae Isolates: A Multicentric Retrospective Indian Study
Source: Clin Infect Dis. 2021 Dec 1;73(Suppl 4):S300–7. doi: 10.1093/cid/ciab767 (PMC8634558; doi:10.1093/cid/ciab767)
Supplement: ciab767_suppl_Supplementary_Table_1 [file ciab767_suppl_supplementary_table_1.xlsx]

## Sheet: Data
														Kleborate Outputs																														GHRU AMR pipeline output
id	year	month	day	country	Year_of_Collection	location	latitude	longitude	Specimen type	Patient_age	AgeGroup	Patient gender	ST_Insilico	virulence_score	resistance_score	K_locus	O_locus	Aminoglycosides_Genetic Determinants	Fluoroquinolones_Genetic Determinants	Macrolides_Genetic Determinants	Beta-lactams_Genetic Determinants	Carbapenems_Genetic Determinants	ESBLs_Genetic Determinants	Phenicols_Genetic Determinants	Sulfonamides_Genetic Determinants	Tetracycline_Genetic Determinants	Colistin_Genetic Determinants	Trimethoprim_Genetic Determinants	Rifampicin_Genetic Determinants	OmpK35_Incomplete	OmpK36_Insertion	Beta-lactams (broad)_Genetic Determinants	BSBL+Inhibitors_Genetic Determinants	Enterobactin	TYPE1_FIMBRIAE	TYPE3_FIMBRIAE	wzi	Yersiniabactin	Colibactin	Aerobactin	Salmochelin	rmpA	rmpA2	NDM-1	NDM-5	OXA-232	OXA-181	CTX-M-15
G18250048	2017	3	14	India	2017	JODHPUR	26.2389	73.0243	ur	1	0-10	Male	11	1	2	KL2	O2v1	Aac3-IId^;Aac6-Ib*?;RmtC;StrA^;StrB	GyrA-83F;GyrA-87A;ParC-80I;Qnr-S1;QnrB1?	-	CMY-6;TEM-1D^	NDM-1;OXA-181	CTX-M-15	CatA1^	SulI;SulII	-	-	-	Arr2	OmpK35-40%	-	SHV-11	-	yes	yes	yes	wzi2	ybt 16; ICEKp12	-	-	-	-	-	Yes	No	No	Yes	Yes
G18250088	2017	3	16	India	2017	JODHPUR	26.2389	73.0243	ur	48	40-50	Male	38	1	2	KL52	OL101	Aac3-IIa^;Aac6-Ib*?;AadA1-pm*?;AphA6*;StrA^;StrB	GyrA-83F;GyrA-87A;ParC-80I;Qnr-S1;QnrB1?	-	OXA-1;OXA-9	NDM-1;OXA-232	CTX-M-15	CatB4?	SulII	TetA	-	DfrA14	Arr2	OmpK35-21%	OmpK36GD	SHV-11^	-	no	yes	yes	wzi50	ybt unknown	-	-	-	-	-	Yes	No	Yes	No	Yes
G18250103	2017	3	16	India	2017	JODHPUR	26.2389	73.0243	bl	5	0-10	Male	38	1	2	KL52	OL101	Aac3-IIa^;Aac6-Ib*?;AadA1-pm*?;AphA6*;RmtF*?;StrA^;StrB	GyrA-83F;GyrA-87A;ParC-80I;Qnr-S1;QnrB1?	-	OXA-1;OXA-9	NDM-1;OXA-232	CTX-M-15	CatB4?	SulII	TetA	-	DfrA14	Arr2	OmpK35-21%	OmpK36GD	SHV-11^	-	no	yes	yes	wzi50	ybt unknown	-	-	-	-	-	Yes	No	Yes	No	Yes
G18250104	2017	7	4	India	2017	JODHPUR	26.2389	73.0243	ur	53	50-60	Female	147	1	0	KL64	O2v1	Aac6-Ib;AadA1-pm*?	GyrA-83I;ParC-80I	-	OXA-9;TEM-1D^	-	-	-	-	-	-	-	-	OmpK35-25%	-	SHV-11^	-	yes	yes	yes	wzi64	ybt 9; ICEKp3	-	-	-	-	-	No	No	No	No	No
G18250114	2017	8	4	India	2017	JODHPUR	26.2389	73.0243	ur	48	40-50	Male	147	1	2	KL64	O2v1	AadA1-pm*?;AphA6*	GyrA-83I;ParC-80I;Qnr-S1	-	OXA-1;OXA-9;TEM-1D^	NDM-1	CTX-M-15	CatB3*	SulI	-	-	-	Arr3	OmpK35-25%	-	SHV-11^	-	yes	yes	yes	wzi64	ybt 9; ICEKp3	-	-	-	-	-	Yes	No	No	No	Yes
G18250122	2017	4	14	India	2017	JODHPUR	26.2389	73.0243	ur	39	30-40	Male	147	1	2	KL64	O2v1	AadA1-pm*?;AphA6*	GyrA-83I;ParC-80I;Qnr-S1	-	OXA-1;OXA-9;TEM-1D^	NDM-1	CTX-M-15	CatB3*	SulI	-	-	-	Arr3	OmpK35-25%	-	SHV-11^	-	yes	yes	yes	wzi64	ybt 9; ICEKp3	-	-	-	-	-	Yes	No	No	No	Yes
G18251889	2017	7	1	India	2017	KERALA	11.2588	75.7804	bl	52	50-60	Male	231	4	2	KL51	O1v2	AadA2^;RmtF?	GyrA-83I;ParC-80I;Qnr-S1	ErmB*;MphA	SHV-28*;TEM-1D^	OXA-232	CTX-M-15	CatA1^	SulI	-	-	DfrA12	Arr2	OmpK35-30%	OmpK36TD	-	-	yes	yes	yes	wzi104	ybt 14; ICEKp5	-	iuc 5	-	-	-	No	No	Yes	No	Yes
G18251890	2017	8	17	India	2017	KERALA	11.2588	75.7804	bl	18	2020-10-01	Male	307	0	3	KL102	O2v2	Aac3-IIa^;AadA2^;AphA6*;ArmA;StrA^;StrB	GyrA-83I;ParC-80I;QnrB1?	MphE*;MsrE	OXA-1;SHV-28^;TEM-1D^	NDM-1	CTX-M-15	CatB4?	SulI;SulII	TetA	MgrB-62%	DfrA12;DfrA14	-	-	-	-	-	yes	yes	yes	wzi173	-	-	-	-	-	-	Yes	No	No	No	Yes
G18252053	2017	7	19	India	2017	PONDICHERRY	11.9416	79.8083	wd	47	40-50	Female	231	4	2	KL51	O1v2	AadA2^;RmtF?	GyrA-83I;ParC-80I;Qnr-S1	ErmB*;MphA	SHV-28*;TEM-1D^	OXA-232	-	CatA1^	SulI	-	-	DfrA12	Arr2	OmpK35-30%	OmpK36TD	-	-	yes	yes	yes	wzi104	ybt 14; ICEKp5	-	iuc 5	-	-	-	No	No	Yes	No	No
G18252054	2017	9	12	India	2017	PONDICHERRY	11.9416	79.8083	dn	29	20-30	Female	231	4	2	KL51	O1v2	AadA2^;RmtF	GyrA-83I;ParC-80I	ErmB*;MphA	-	OXA-232	CTX-M-15	CatA1^	SulI	-	-	DfrA12	Arr2	OmpK35-30%	OmpK36TD	-	-	yes	yes	yes	wzi104	ybt 14; ICEKp5	-	iuc 5	-	-	-	No	No	Yes	No	Yes
G18252055	2017	8	21	India	2017	PONDICHERRY	11.9416	79.8083	wd	69	60-70	Female	48	1	2	KL62	O1v1	Aac3-IIa^;AadA1-pm*;AadA2*;ArmA	GyrA-83Y;Qnr-A1^	MphE*;MsrE	OXA-1;OXA-10	NDM-1	CTX-M-15	CatB4?;CmlA5	SulI	TetA	-	DfrA12	Arr2	-	-	SHV-1?	-	yes	yes	yes	wzi62	ybt 15; ICEKp11	-	-	-	-	-	Yes	No	No	No	Yes
G18253166	2019	4	23	India	2019	MUMBAI	19.076	72.8777	bl	62	60-70	Male	231	4	2	KL51	O1v2	AadA2^;AphA6*;RmtF*?;Sat-2A	GyrA-83I;ParC-80I;Qnr-S1;QnrB1?	ErmB*;MphA;MphE*	OXA-1;SHV-28*;TEM-1D^	OXA-232	CTX-M-15?	CatA1^	SulI	-	-	DfrA12	Arr2	OmpK35-30%	OmpK36TD	-	-	yes	yes	yes	wzi104	ybt 14; ICEKp5	-	iuc 5	-	-	-	No	No	Yes	No	Yes
G18253168	2019	4	24	India	2019	MUMBAI	19.076	72.8777	ta	62	60-70	Male	231	4	2	KL51	O1v2	AadA2^;RmtF*?	GyrA-83I;ParC-80I;Qnr-S1	ErmB*;MphA	SHV-28*;TEM-1D^	OXA-232	CTX-M-15	CatA1^	SulI	-	-	DfrA12	Arr2	OmpK35-30%	OmpK36TD	-	-	yes	yes	yes	-	ybt 14; ICEKp5	-	iuc 5	-	-	-	No	No	Yes	No	Yes
G18253170	2019	4	27	India	2019	MUMBAI	19.076	72.8777	ps	71	70-80	Female	231	4	2	KL51	O1v2	AadA2^	GyrA-83I;ParC-80I;Qnr-S1	ErmB*;MphA	SHV-28*;TEM-1D^	OXA-232	CTX-M-15	CatA1^	SulI	-	-	DfrA12	Arr2	OmpK35-30%	OmpK36TD	-	-	yes	yes	yes	-	ybt 14; ICEKp5	-	iuc 5	-	-	-	No	No	Yes	No	Yes
G18253171	2019	3	22	India	2019	MUMBAI	19.076	72.8777	ps	84	80-90	Female	231	4	2	KL51	O1v2	AadA2^;RmtF*?	GyrA-83I;ParC-80I;Qnr-S1	ErmB*;MphA	SHV-28*;TEM-1D^	OXA-232	CTX-M-15	CatA1^	SulI	-	-	DfrA12	Arr2	OmpK35-30%	OmpK36TD	-	-	yes	yes	yes	wzi104	ybt 14; ICEKp5	-	iuc 5	-	-	-	No	No	Yes	No	Yes
G18253174	2019	3	30	India	2019	MUMBAI	19.076	72.8777	sp	57	50-60	Female	147	1	2	KL64	O2v1	StrA;StrB	GyrA-83I;ParC-80I	MphA	TEM-1D^	OXA-181	CTX-M-15	-	SulII	-	-	DfrA14	Arr2	OmpK35-76%	OmpK36TD	SHV-11^	-	yes	yes	yes	wzi64	ybt 10; ICEKp4	-	-	-	-	-	No	No	No	Yes	Yes
G18253176	2019	4	19	India	2019	MUMBAI	19.076	72.8777	ps	71	70-80	Female	11	1	1	KL81	OL101	AadA5;Aph3-Ia^;ArmA;StrA^;StrB	GyrA-83I;ParC-80I;QnrB1?	MphA;MphE*;MsrE	OXA-1*;TEM-1D^	-	CTX-M-71	CatA1^;CatB4?	SulI;SulII	-	-	DfrA1*;DfrA14	-	OmpK36-0%	-	SHV-11	-	yes	yes	yes	wzi230	ybt 13; ICEKp2	-	-	-	-	-	No	No	No	No	No
G18253177	2019	3	21	India	2019	MUMBAI	19.076	72.8777	an	64	60-70	Male	395	1	2	KL64	O1v1	AadA2^;RmtB	GyrA-83I;ParC-80I	ErmB*;MphA?	OXA-1;TEM-1D^	NDM-5	CTX-M-15	CatA1^;CatB4?	SulI	-	-	DfrA12	-	OmpK35-32%	-	SHV-11	-	yes	yes	yes	wzi64	ybt 16; ICEKp12	-	-	-	-	-	No	Yes	No	No	Yes
G18253179	2019	4	16	India	2019	MUMBAI	19.076	72.8777	ad	67	60-70	Female	231	4	2	KL51	O1v2	AadA2^;RmtF*?	GyrA-83I;ParC-80I;Qnr-S1	ErmB*;MphA	SHV-28*;TEM-1D^	OXA-232	CTX-M-15	CatA1^	SulI	-	-	DfrA12	Arr2	OmpK35-30%	OmpK36TD	-	-	yes	yes	yes	wzi104	ybt 14; ICEKp5	-	iuc 5	-	-	-	No	No	Yes	No	Yes
G18253180	2019	4	7	India	2019	MUMBAI	19.076	72.8777	ca	72	70-80	Male	147	1	2	KL64	O2v1	StrB	GyrA-83I;ParC-80I	MphA	TEM-1D^	OXA-181	CTX-M-15	-	SulII	-	-	DfrA14	Arr2	OmpK35-76%	OmpK36TD	SHV-11^	-	yes	yes	yes	wzi64	ybt 10; ICEKp4	-	-	-	-	-	No	No	No	Yes	Yes
G18253183	2019	4	23	India	2019	MUMBAI	19.076	72.8777	bl	82	80-90	Male	147	1	2	KL64	O2v1	RmtF;StrA;StrB	GyrA-83I;ParC-80I	MphA	TEM-1D^	OXA-181	CTX-M-15	-	SulII	-	-	DfrA14	Arr2	OmpK35-76%	OmpK36TD	SHV-11^	-	yes	yes	yes	wzi64	ybt 10; ICEKp4	-	-	-	-	-	No	No	No	Yes	Yes
G18253211	2018	10	17	India	2018	MUMBAI	19.076	72.8777	ta	52	50-60	Male	231	4	2	KL51	O1v2	AadA2^	GyrA-83I;ParC-80I;Qnr-S1	ErmB*;MphA	SHV-28*;TEM-1D^	OXA-232	CTX-M-15	CatA1^	SulI	-	-	DfrA12	Arr2	OmpK35-30%	OmpK36TD	-	-	yes	yes	yes	wzi104	ybt 14; ICEKp5	-	iuc 5	-	-	-	No	No	Yes	No	Yes
G18255079	2017	6	14	India	2017	MUMBAI	19.076	72.8777	ta	84	80-90	Male	14	1	2	KL2	O1/O2v1	Aac3-IId^;AadA1-pm*?;AadA2^;AphA6*;ArmA;RmtB;Sat-2A;StrA*;StrB*	GyrA-83Y;GyrA-87G;ParC-80I	EreA2*;ErmB*;MphE*;MsrE	OXA-1;TEM-1D^	OXA-232	CTX-M-15	CatA1^;CatB4?;CmlA5	SulI?;SulII	-	-	DfrA1;DfrA12	Arr2	OmpK36GD	-	-	-	yes	yes	yes	wzi2	ybt 14; ICEKp5	-	-	-	-	-	No	No	Yes	No	Yes
G18255097	2016	4	12	India	2016	MUMBAI	19.076	72.8777	sp	85	80-90	Male	199	0	0	KL154	O2v1	Aac3-IIa^;Aph3-Ia^	GyrA-83I;ParC-80I;QnrB1?	-	OXA-1;SHV-187*;TEM-1D^	-	-	CatB4?	SulI	TetA	-	DfrA1;DfrA14	-	OmpK35-0%	-	-	-	yes	yes	yes	wzi411	-	-	-	-	-	-	No	No	No	No	No
G18255098	2018	6	23	India	2018	MUMBAI	19.076	72.8777	bl	71	70-80	Male	147	1	2	KL64	O2v1	RmtF*?;StrB	GyrA-83I;ParC-80I;QnrB1?	MphA	TEM-1D^	OXA-181	CTX-M-15	CatA2*	SulII	-	-	DfrA12	Arr2	OmpK35-76%	OmpK36TD	SHV-11^	-	yes	yes	yes	wzi64	ybt 10; ICEKp4	-	-	-	-	-	No	No	No	Yes	Yes
G18255099	2017	12	12	India	2017	MUMBAI	19.076	72.8777	bl	32	30-40	Female	16	1	1	KL51	O3b	AadA2^;Aph3-Ia^	GyrA-83F;GyrA-87N;ParC-84K	MphA	OXA-1;TEM-1D^	-	CTX-M-15	CatB4?	SulI	TetA	-	DfrA12	-	-	-	-	SHV-26*	yes	yes	yes	wzi50	ybt 10; ICEKp4	-	-	-	-	-	No	No	No	No	Yes
G18255100	2018	6	12	India	2018	MUMBAI	19.076	72.8777	ps	58	50-60	Male	147	0	2	KL64	O2v1	AadA2^;AphA6*;ArmA;StrA;StrB	GyrA-83I;ParC-80I;Qnr-S1	MphE*;MsrE	OXA-1;TEM-1D^	NDM-1	CTX-M-15	CatB4?	SulI	TetA	-	DfrA1;DfrA12	-	OmpK35-7%	-	SHV-11^	-	yes	yes	yes	wzi64	-	-	-	-	-	-	Yes	No	No	No	Yes
G18255101	2017	12	26	India	2017	MUMBAI	19.076	72.8777	ur	86	80-90	Male	231	4	2	KL51	O1v2	AadA2^;RmtF	GyrA-83I;ParC-80I;Qnr-S1	ErmB*;MphA	SHV-28*;TEM-1D^	OXA-232	CTX-M-15	CatA1^	SulI	-	-	DfrA12	Arr2	OmpK35-30%	OmpK36TD	-	-	yes	yes	yes	wzi104	ybt 14; ICEKp5	-	iuc 5	-	-	-	No	No	Yes	No	Yes
G18255102	2017	9	13	India	2017	MUMBAI	19.076	72.8777	bl	76	70-80	Female	147	0	2	KL10	O3/O3a	AadA1-pm*?;AadA2^;ArmA;RmtB;StrA^;StrB	GyrA-83Y;GyrA-87A;ParC-80I;QnrB1	EreA2*;ErmB*;MphA?;MphE*;MsrE	OXA-1;TEM-1D^	NDM-5;OXA-232	CTX-M-15	CatB4?;CmlA5	SulI;SulII	-	-	DfrA12	Arr2	OmpK35-19%	OmpK36GD	SHV-11^	-	yes	yes	yes	wzi420	-	-	-	-	-	-	No	Yes	Yes	No	Yes
G18255103	2018	3	1	India	2018	MUMBAI	19.076	72.8777	bl	58	50-60	Male	307	0	1	KL102	O2v2	StrA^;StrB	GyrA-83I;ParC-80I;QnrB1?	-	SHV-28^;TEM-1D^	-	CTX-M-15	-	SulII	TetA	-	DfrA14	-	-	-	-	-	yes	yes	yes	wzi173	-	-	-	-	-	-	No	No	No	No	Yes
G18255104	2017	10	17	India	2017	MUMBAI	19.076	72.8777	bl	67	60-70	Female	147	0	2	KL10	O3/O3a	AadA1-pm*?;AadA2^;ArmA;RmtB;StrA^;StrB	GyrA-83Y;GyrA-87A;ParC-80I;QnrB1	EreA2*;ErmB*;MphA?;MphE*;MsrE	OXA-1;TEM-1D^	NDM-5;OXA-232	CTX-M-15	CatB4?;CmlA5	SulI;SulII	-	-	DfrA12	Arr2	OmpK35-19%	OmpK36GD	SHV-11^	-	yes	yes	yes	wzi420	-	-	-	-	-	-	No	Yes	Yes	No	Yes
G18255105	2017	12	2	India	2017	MUMBAI	19.076	72.8777	bl	1	0-10	Female	3278	0	0	KL125	O5	-	-	-	-	-	-	-	-	-	-	-	-	-	-	SHV-11^	-	yes	yes	yes	wzi191	-	-	-	-	-	-	No	No	No	No	No
G18255109	2018	10	11	India	2018	MUMBAI	19.076	72.8777	bl	76	70-80	Female	16	1	2	KL81	OL101	Aac3-IIa^;AadA2^;RmtB;StrA^;StrB	GyrA-83F;GyrA-87N;ParC-84K;Qnr-S1	MphA	OXA-1;TEM-1D^	NDM-5;OXA-181	CTX-M-15	CatB4?	SulI;SulII	-	-	DfrA12;DfrA14	-	OmpK35-6%	OmpK36TD	-	SHV-26*	yes	yes	yes	wzi230	ybt 16; ICEKp12	-	-	-	-	-	No	Yes	No	Yes	Yes
G18255110	2018	11	28	India	2018	MUMBAI	19.076	72.8777	ti	23	20-30	Female	231	4	2	KL51	O1v2	AadA2^;RmtF*?	GyrA-83I;ParC-80I;Qnr-S1	ErmB*;MphA	SHV-28*;TEM-1D^	OXA-232	CTX-M-15	CatA1^	SulI	-	-	DfrA12	Arr2	OmpK35-30%	OmpK36TD	-	-	yes	yes	yes	wzi104	ybt 14; ICEKp5	-	iuc 5	-	-	-	No	No	Yes	No	Yes
G18255111	2018	12	3	India	2018	MUMBAI	19.076	72.8777	bl	55	50-60	Female	231	4	2	KL51	O1v2	AadA2^;RmtF	GyrA-83I;ParC-80I;Qnr-S1	ErmB*;MphA	SHV-28*;TEM-1D^	OXA-232	CTX-M-15	CatA1^	SulI	-	-	DfrA12	Arr2	OmpK35-30%	OmpK36TD	-	-	yes	yes	yes	wzi104	ybt 14; ICEKp5	-	iuc 5	-	-	-	No	No	Yes	No	Yes
G18255112	2018	11	8	India	2018	MUMBAI	19.076	72.8777	bl	79	70-80	Female	147	1	2	KL64	O2v1	AadA2^;RmtF*?;StrB	GyrA-83I;ParC-80I	MphA?	TEM-1D^	NDM-5;OXA-181	CTX-M-15	-	SulI;SulII	-	-	DfrA12;DfrA14	Arr2	OmpK35-76%	OmpK36TD	SHV-11^	-	yes	yes	yes	wzi64	ybt 10; ICEKp4	-	-	-	-	-	No	Yes	No	Yes	Yes
G18255113	2018	9	26	India	2018	MUMBAI	19.076	72.8777	bl	58	50-60	Male	231	4	2	KL51	O1v2	AadA2^;RmtF*?	GyrA-83I;ParC-80I;Qnr-S1	ErmB*;MphA	SHV-28*;TEM-1D^	OXA-232	CTX-M-15	CatA1^	SulI	-	-	DfrA12	Arr2	OmpK35-30%	OmpK36TD	-	-	yes	yes	yes	wzi104	ybt 14; ICEKp5	-	iuc 5	-	-	-	No	No	Yes	No	Yes
G18255114	2018	12	6	India	2018	MUMBAI	19.076	72.8777	ur	63	60-70	Male	395	1	1	KL64	O1v1	AadA2^	GyrA-83I;ParC-80I;QnrB1	-	OXA-1	-	CTX-M-15;SHV-31	CatB4?	-	-	-	DfrA12	-	OmpK35-32%	-	-	-	yes	yes	yes	wzi64	ybt 16; ICEKp12	-	-	-	-	-	No	No	No	No	Yes
G18255115	2018	11	27	India	2018	MUMBAI	19.076	72.8777	bl	68	60-70	Female	231	4	2	KL51	O1v2	AadA2^;RmtF	GyrA-83I;ParC-80I;Qnr-S1	ErmB*;MphA	SHV-28*;TEM-1D^	OXA-232	CTX-M-15	CatA1^	SulI	-	-	DfrA12	Arr2	OmpK35-30%	OmpK36TD	-	-	yes	yes	yes	wzi104	ybt 14; ICEKp5	-	iuc 5	-	-	-	No	No	Yes	No	Yes
G18255116	2018	11	19	India	2018	MUMBAI	19.076	72.8777	bl	55	50-60	Female	147	1	2	KL64	O2v1	AadA2^;RmtB;RmtF*?	GyrA-83I;ParC-80I	ErmB*;MphA?	TEM-1D^	NDM-5;OXA-181	CTX-M-15	-	SulI	-	-	DfrA12;DfrA14	Arr2	OmpK35-76%	OmpK36TD	SHV-11^	-	yes	yes	yes	wzi64	ybt 10; ICEKp4	-	-	-	-	-	No	Yes	No	Yes	Yes
G18255117	2016	5	5	India	2016	MUMBAI	19.076	72.8777	bl	52	50-60	Male	395	1	2	KL64	O1v1	AadA2^	GyrA-83I;ParC-80I;QnrB1	-	OXA-1	OXA-232	CTX-M-15	CatB4?	-	-	-	DfrA12	-	OmpK35-32%	-	SHV-11	-	yes	yes	yes	wzi64	ybt 16; ICEKp12	-	-	-	-	-	No	No	Yes	No	Yes
G18255118	2018	10	21	India	2018	MUMBAI	19.076	72.8777	ur	52	50-60	Male	2497	1	2	KL64	O1v1	-	GyrA-83I;ParC-80I	-	OXA-1	OXA-232	CTX-M-15	CatA1^;CatB4?	-	-	-	-	-	OmpK35-32%	-	SHV-11	-	yes	yes	yes	wzi64	ybt 16; ICEKp12	-	-	-	-	-	No	No	Yes	No	Yes
G18255119	2018	10	23	India	2018	MUMBAI	19.076	72.8777	lv	64	60-70	Female	2497	1	2	KL64	O1v1	-	GyrA-83I;ParC-80I	-	OXA-1	OXA-232	CTX-M-15	CatA1^;CatB4?	-	-	-	-	-	OmpK35-32%	-	SHV-11	-	yes	yes	yes	wzi64	ybt 16; ICEKp12	-	-	-	-	-	No	No	Yes	No	Yes
G18255120	2018	1	22	India	2018	MUMBAI	19.076	72.8777	ur	76	70-80	Male	101	1	1	KL17	O1v1	-	GyrA-83Y;GyrA-87G;ParC-80I	-	SHV-28*;TEM-1D^	-	CTX-M-15	-	-	-	-	-	-	-	-	-	-	yes	yes	yes	wzi137	ybt 9; ICEKp3	-	-	-	-	-	No	No	No	No	Yes
G18255121	2018	10	20	India	2018	MUMBAI	19.076	72.8777	wd	71	70-80	Female	147	1	2	KL64	O2v1	AadA1-pm*?;AadA13;Aph3''Ia;AphA6*	GyrA-83I;ParC-80I;Qnr-S1	-	OXA-1;OXA-9;TEM-1D^	NDM-1	CTX-M-15	CatB3*	SulI	-	-	-	Arr3	OmpK35-25%	-	SHV-11^	-	yes	yes	yes	wzi64	ybt 9; ICEKp3	-	-	-	-	-	Yes	No	No	No	Yes
G18255122	2017	11	16	India	2017	MUMBAI	19.076	72.8777	ur	88	80-90	Male	231	4	2	KL51	O1v2	AadA2^;RmtF*?	GyrA-83I;ParC-80I;Qnr-S1	ErmB*;MphA	SHV-28*;TEM-1D^	OXA-232	CTX-M-15	CatA1^	SulI	-	-	DfrA12	Arr2	OmpK35-30%	OmpK36TD	-	-	yes	yes	yes	wzi104	ybt 14; ICEKp5	-	iuc 5	-	-	-	No	No	Yes	No	Yes
G18255123	2018	11	3	India	2018	MUMBAI	19.076	72.8777	bl	64	60-70	Female	2497	1	2	KL64	O1v1	Aac3-IId^;AadA1-pm*?;RmtB	GyrA-83I;ParC-80I	EreA2*?;ErmB*	OXA-1	NDM-5;OXA-232	CTX-M-15	CatA1^;CatB4?;CmlA5	SulI*	-	-	DfrA12	Arr2	OmpK35-32%	-	SHV-11;TEM-206?	-	yes	yes	yes	wzi64	ybt 16; ICEKp12	-	-	-	-	-	No	Yes	Yes	No	Yes
G18255124	2019	1	9	India	2019	MUMBAI	19.076	72.8777	bl	8	0-10	Female	395	1	2	KL64	O1v1	AadA2^	GyrA-83I;ParC-80I;QnrB1	-	OXA-1;SHV-187*?	OXA-232	CTX-M-15	CatB4?	-	-	-	DfrA12	-	OmpK35-32%	-	-	-	yes	yes	yes	wzi64	ybt 16; ICEKp12	-	-	-	-	-	No	No	Yes	No	Yes
G18255125	2018	12	29	India	2018	MUMBAI	19.076	72.8777	bl	61	60-70	Female	231	1	2	KL64	O1v1	AadA2^;RmtF*?	GyrA-83I;ParC-80I;Qnr-S1	ErmB*;MphA	SHV-28*;TEM-1D^	OXA-232	CTX-M-15?	CatA1^	SulI	-	-	DfrA12	Arr2	OmpK35-30%	OmpK36TD	-	-	yes	yes	yes	wzi64	ybt 9; ICEKp3	-	-	-	-	-	No	No	Yes	No	Yes
G18255126	2019	1	3	India	2019	MUMBAI	19.076	72.8777	ti	79	70-80	Female	395	1	2	KL64	O1v1	AadA2^;RmtB	GyrA-83I;ParC-80I;Qnr-S1;QnrB1	ErmB*;MphA?	OXA-1;TEM-1D^	NDM-5;OXA-232	CTX-M-15;SHV-31	CatA1^	SulI	-	-	DfrA12	-	OmpK35-32%	-	-	-	yes	yes	yes	wzi64	ybt 16; ICEKp12	-	-	-	-	-	No	Yes	Yes	No	Yes
G18255127	2018	8	11	India	2018	MUMBAI	19.076	72.8777	ti	45	40-50	Male	231	4	1	KL51	O1v2	AadA2^;RmtF*?	GyrA-83I;ParC-80I;Qnr-S1	ErmB*;MphA	SHV-28*;TEM-1D^	-	CTX-M-15	CatA1^	SulI	-	-	DfrA12	Arr2	OmpK35-30%	OmpK36TD	-	-	yes	yes	no	wzi104	ybt 14; ICEKp5	-	iuc 5	-	-	-	No	No	No	No	Yes
G18255128	2018	1	6	India	2018	MUMBAI	19.076	72.8777	wd	70	70-80	Female	273	1	2	KL74	O3b	Aac6-Ib;AadA1-pm*?;AphA6*;StrA^;StrB	GyrA-83I;ParC-80I;Qnr-S1;QnrB1?	-	OXA-9	NDM-1	CTX-M-15	-	SulII	-	-	DfrA14	-	OmpK35-7%	-	SHV-11^	-	yes	yes	yes	wzi174	ybt 13; ICEKp2	-	-	-	-	-	Yes	No	No	No	Yes
G18255129	2018	6	11	India	2018	MUMBAI	19.076	72.8777	ps	60	60-70	Male	395	1	2	KL64	O1v1	AadA2^;RmtB	GyrA-83I;ParC-80I;Qnr-S1	ErmB*;MphA?	TEM-1D^	NDM-5;OXA-232	-	CatA1^	SulI	-	-	DfrA12	-	OmpK35-32%	-	SHV-11	-	yes	yes	yes	wzi64	ybt 16; ICEKp12	-	-	-	-	-	No	Yes	Yes	No	No
G18255131	2017	2	28	India	2017	PONDICHERRY	11.9416	79.8083	sp	45	40-50	Male	147	1	2	KL107	OL101	AadA1-pm*?;AphA6*	GyrA-83I;ParC-80I;Qnr-S1	-	OXA-1;OXA-9;TEM-1D^	NDM-1	CTX-M-15	CatB3*	SulI	-	-	-	Arr3	OmpK35-25%	-	SHV-11^	-	yes	yes	yes	wzi404	ybt 9; ICEKp3	-	-	-	-	-	Yes	No	No	No	Yes
G18255132	2017	8	22	India	2017	PONDICHERRY	11.9416	79.8083	ta	36	30-40	Male	231	4	2	KL51	O1v2	AadA2^;RmtF	GyrA-83I;ParC-80I;Qnr-S1	ErmB*;MphA	SHV-28*;TEM-1D^	OXA-232	CTX-M-15	CatA1^	SulI	-	-	DfrA12	Arr2	OmpK35-30%	OmpK36TD	-	-	yes	yes	yes	wzi104	ybt 14; ICEKp5	-	iuc 5	-	-	-	No	No	Yes	No	Yes
G18255133	2017	5	9	India	2017	PONDICHERRY	11.9416	79.8083	ta	32	30-40	Female	147	1	2	KL64	O2v1	Aac6-Ib;AadA1-pm*?;AphA6*	GyrA-83I;ParC-80I;Qnr-S1	-	OXA-1;OXA-9;TEM-1D^	NDM-1	CTX-M-15	CatB3*	SulI	-	-	-	Arr3	OmpK35-25%	-	SHV-11^	-	yes	yes	yes	wzi64	ybt 9; ICEKp3	-	-	-	-	-	Yes	No	No	No	Yes
G18255134	2017	8	12	India	2017	PONDICHERRY	11.9416	79.8083	ta	72	70-80	Male	231	4	2	KL51	O1v2	RmtF	GyrA-83I;ParC-80I	-	SHV-28*;TEM-1D^	OXA-232	CTX-M-15	CatA1^	-	-	-	-	Arr2	OmpK35-30%	OmpK36TD	-	-	yes	yes	yes	wzi104	ybt 14; ICEKp5	-	iuc 5	-	-	-	No	No	Yes	No	Yes
G18255135	2015	2	21	India	2015	MUMBAI	19.076	72.8777	ur	71	70-80	Female	231	4	2	KL51	O1v2	AadA2^;RmtF*?	GyrA-83I;ParC-80I;Qnr-S1	ErmB*;MphA	SHV-28*;TEM-1D^	OXA-232	CTX-M-15	CatA1^	SulI	-	-	DfrA12	Arr2	OmpK35-30%	OmpK36TD	-	-	yes	yes	yes	wzi104	ybt 14; ICEKp5	-	iuc 5	-	-	-	No	No	Yes	No	Yes
G18255136	2015	6	21	India	2015	MUMBAI	19.076	72.8777	ur	64	60-70	Female	147	1	2	KL64	O2v1	RmtF	GyrA-83I;ParC-80I;QnrB1?	MphA	-	OXA-181	CTX-M-15	CatA2*	-	-	-	DfrA14	Arr2	OmpK35-76%	OmpK36TD	SHV-11^	-	yes	yes	no	wzi64	ybt 10; ICEKp4	-	-	-	-	-	No	No	No	Yes	Yes
G18255137	2015	2	18	India	2015	MUMBAI	19.076	72.8777	ur	80	80-90	Female	147	1	2	KL64	O2v1	RmtF	GyrA-83I;ParC-80I;QnrB1?	MphA	-	OXA-181	CTX-M-15	CatA2*	-	-	-	DfrA14	Arr2	OmpK35-76%	OmpK36TD	SHV-11^	-	yes	yes	no	wzi64	ybt 10; ICEKp4	-	-	-	-	-	No	No	No	Yes	Yes
G18255138	2015	7	13	India	2015	MUMBAI	19.076	72.8777	ur	84	80-90	Female	147	1	2	KL64	O2v1	-	GyrA-83I;ParC-80I;QnrB1?	MphA	-	OXA-181	CTX-M-15	CatA2*	-	-	-	DfrA14	Arr2	OmpK35-76%	OmpK36TD	SHV-11^	-	yes	yes	no	wzi64	ybt 10; ICEKp4	-	-	-	-	-	No	No	No	Yes	Yes
G18255139	2014	6	23	India	2014	MUMBAI	19.076	72.8777	ur	89	80-90	Male	147	1	2	KL64	O2v1	RmtF?	GyrA-83I;ParC-80I;QnrB1?	MphA	-	OXA-181	CTX-M-15	CatA2*	-	-	-	DfrA14	Arr2	OmpK35-76%	OmpK36TD	SHV-11^	-	yes	yes	no	wzi64	ybt 10; ICEKp4	-	-	-	-	-	No	No	No	Yes	Yes
G18255140	2015	3	9	India	2015	MUMBAI	19.076	72.8777	bl	61	60-70	Female	231	4	2	KL51	O1v2	AadA2^;RmtF	GyrA-83I;ParC-80I;Qnr-S1	ErmB*;MphA	SHV-28*;TEM-1D^	OXA-232	CTX-M-15	CatA1^	SulI	-	-	DfrA12	Arr2	OmpK35-30%	OmpK36TD	-	-	yes	yes	yes	wzi104	ybt 14; ICEKp5	-	iuc 5	-	-	-	No	No	Yes	No	Yes
G18255141	2014	8	15	India	2014	MUMBAI	19.076	72.8777	bl	80	80-90	Male	231	4	2	KL51	O1v2	AadA2^;RmtF	GyrA-83I;ParC-80I;Qnr-S1	ErmB*;MphA	SHV-28*;TEM-1D^	OXA-232	CTX-M-15	CatA1^	SulI	-	-	DfrA12	Arr2	OmpK35-30%	OmpK36TD	-	-	yes	yes	yes	wzi104	ybt 14; ICEKp5	-	iuc 5	-	-	-	No	No	Yes	No	Yes
G18255142	2015	3	12	India	2015	MUMBAI	19.076	72.8777	ur	51	50-60	Female	147	1	2	KL64	O2v1	RmtF*?	GyrA-83I;ParC-80I;QnrB1?	MphA	-	OXA-181	CTX-M-15	CatA2*	-	-	-	DfrA14	Arr2	OmpK35-76%	OmpK36TD	SHV-11^	-	yes	yes	no	wzi64	ybt 10; ICEKp4	-	-	-	-	-	No	No	No	Yes	Yes
G18255143	2014	5	2	India	2014	MUMBAI	19.076	72.8777	ur	74	70-80	Male	147	1	2	KL64	O2v1	-	GyrA-83I;ParC-80I;QnrB1?	MphA	-	OXA-181	CTX-M-15	CatA2*	-	-	-	DfrA14	Arr2	OmpK35-76%	OmpK36TD	SHV-11^	-	yes	yes	no	wzi64	ybt 10; ICEKp4	-	-	-	-	-	No	No	No	Yes	Yes
G18255144	2014	6	11	India	2014	MUMBAI	19.076	72.8777	ur	66	60-70	Male	231	4	2	KL51	O1v2	AadA2^;RmtF	GyrA-83I;ParC-80I;Qnr-S1	ErmB*;MphA	SHV-28*;TEM-1D^	OXA-232	CTX-M-15	CatA1^	SulI	-	-	DfrA12	Arr2	OmpK35-30%	OmpK36TD	-	-	yes	yes	yes	wzi104	ybt 14; ICEKp5	-	iuc 5	-	-	-	No	No	Yes	No	Yes
G18255145	2014	5	9	India	2014	MUMBAI	19.076	72.8777	ur	72	70-80	Male	147	1	2	KL64	O2v1	RmtF	GyrA-83I;ParC-80I;QnrB1?	MphA	-	OXA-181	CTX-M-15	CatA2*	-	-	-	DfrA14	Arr2	OmpK35-76%	OmpK36TD	SHV-11^	-	yes	yes	no	wzi64	ybt 10; ICEKp4	-	-	-	-	-	No	No	No	Yes	Yes
G18255146	2014	5	10	India	2014	MUMBAI	19.076	72.8777	ur	74	70-80	Male	231	4	2	KL51	O1v2	AadA2^;RmtF	GyrA-83I;ParC-80I;Qnr-S1	ErmB*;MphA	SHV-28*;TEM-1D^	OXA-232	CTX-M-15	CatA1^	SulI	-	-	DfrA12	Arr2	OmpK35-30%	OmpK36TD	-	-	yes	yes	yes	wzi104	ybt 14; ICEKp5	-	iuc 5	-	-	-	No	No	Yes	No	Yes
G18255147	2015	2	26	India	2015	MUMBAI	19.076	72.8777	ur	77	70-80	Female	231	4	2	KL51	O1v2	AadA2^;RmtF*?	GyrA-83I;ParC-80I;Qnr-S1	ErmB*;MphA	SHV-28*;TEM-1D^	OXA-232	CTX-M-15	CatA1^	SulI	-	-	DfrA12	Arr2	OmpK35-30%	OmpK36TD	-	-	yes	yes	yes	wzi104	ybt 14; ICEKp5	-	iuc 5	-	-	-	No	No	Yes	No	Yes
G18255148	2015	3	10	India	2015	MUMBAI	19.076	72.8777	ur	75	70-80	Female	231	4	2	KL51	O1v2	AadA2^;RmtF	GyrA-83I;ParC-80I;Qnr-S1	ErmB*;MphA	SHV-28*;TEM-1D^	OXA-232	CTX-M-15	CatA1^	SulI	-	-	DfrA12	Arr2	OmpK35-30%	OmpK36TD	-	-	yes	yes	yes	wzi104	ybt 14; ICEKp5	-	iuc 5	-	-	-	No	No	Yes	No	Yes
G18255149	2017	6	7	India	2017	MUMBAI	19.076	72.8777	bl	79	70-80	Male	147	1	2	KL64	O2v1	RmtF	GyrA-83I;ParC-80I;QnrB1?	MphA	-	OXA-181	CTX-M-15	CatA2*	-	-	-	DfrA14	Arr2	OmpK35-76%	OmpK36TD	SHV-11^	-	yes	yes	no	wzi64	ybt 10; ICEKp4	-	-	-	-	-	No	No	No	Yes	Yes
G18255150	2017	6	10	India	2017	MUMBAI	19.076	72.8777	bl	73	70-80	Female	231	4	2	KL51	O1v2	AadA2^;RmtF*?	GyrA-83I;ParC-80I;Qnr-S1	ErmB*;MphA	SHV-28*;TEM-1D^	OXA-232	CTX-M-15	CatA1^	SulI	-	-	DfrA12	Arr2	OmpK35-30%	OmpK36TD	-	-	yes	yes	yes	wzi104	ybt 14; ICEKp5	-	iuc 5	-	-	-	No	No	Yes	No	Yes
G18255151	2015	9	14	India	2015	MUMBAI	19.076	72.8777	re	72	70-80	Male	147	1	2	KL64	O2v1	RmtF	GyrA-83I;ParC-80I;QnrB1?	MphA	-	OXA-181	CTX-M-15	CatA2*	-	-	-	DfrA14	Arr2	OmpK35-76%	OmpK36TD	SHV-11^	-	yes	yes	no	wzi64	ybt 10; ICEKp4	-	-	-	-	-	No	No	No	Yes	Yes
G18255152	2015	6	22	India	2015	MUMBAI	19.076	72.8777	ur	64	60-70	Female	231	4	2	KL51	O1v2	AadA2^;RmtF*?	GyrA-83I;ParC-80I;Qnr-S1	ErmB*;MphA	SHV-28*;TEM-1D^	OXA-232	CTX-M-15	CatA1^	SulI	-	-	DfrA12	Arr2	OmpK35-30%	OmpK36TD	-	-	yes	yes	yes	wzi104	ybt 14; ICEKp5	-	iuc 5	-	-	-	No	No	Yes	No	Yes
G18255153	2015	5	1	India	2015	MUMBAI	19.076	72.8777	ur	54	50-60	Male	147	1	2	KL64	O2v1	RmtF	GyrA-83I;ParC-80I;QnrB1?	MphA	-	OXA-181	CTX-M-15	CatA2*	-	-	-	DfrA14	Arr2	OmpK35-76%	OmpK36TD	SHV-11^	-	yes	yes	no	wzi64	ybt 10; ICEKp4	-	-	-	-	-	No	No	No	Yes	Yes
G18255154	2015	10	22	India	2015	MUMBAI	19.076	72.8777	ur	78	70-80	Female	147	1	2	KL64	O2v1	RmtF*?	GyrA-83I;ParC-80I;QnrB1?	MphA	-	OXA-181	CTX-M-15	CatA2*	-	-	-	DfrA14	Arr2	OmpK35-76%	OmpK36TD	SHV-11^	-	yes	yes	no	wzi64	ybt 10; ICEKp4	-	-	-	-	-	No	No	No	Yes	Yes
G18255155	2015	3	23	India	2015	MUMBAI	19.076	72.8777	ur	84	80-90	Female	231	4	2	KL51	O1v2	AadA2^;RmtF*?	GyrA-83I;ParC-80I;Qnr-S1	ErmB*;MphA	SHV-28*;TEM-1D^	OXA-232	CTX-M-15	CatA1^	SulI	-	-	DfrA12	Arr2	OmpK35-30%	OmpK36TD	-	-	yes	yes	yes	wzi104	ybt 14; ICEKp5	-	iuc 5	-	-	-	No	No	Yes	No	Yes
G18255156	2015	2	21	India	2015	MUMBAI	19.076	72.8777	ur	71	70-80	Female	231	4	2	KL51	O1v2	AadA2^;RmtF*?	GyrA-83I;ParC-80I;Qnr-S1	ErmB*;MphA	SHV-28*;TEM-1D^	OXA-232	CTX-M-15	CatA1^	SulI	-	-	DfrA12	Arr2	OmpK35-30%	OmpK36TD	-	-	yes	yes	yes	wzi104	ybt 14; ICEKp5	-	iuc 5	-	-	-	No	No	Yes	No	Yes
G18255157	2015	6	21	India	2015	MUMBAI	19.076	72.8777	ur	64	60-70	Female	231	4	2	KL51	O1v2	AadA2^;RmtF	GyrA-83I;ParC-80I;Qnr-S1	ErmB*;MphA	SHV-28*;TEM-1D^	OXA-232	CTX-M-15	CatA1^	SulI	-	-	DfrA12	Arr2	OmpK35-30%	OmpK36TD	-	-	yes	yes	yes	wzi104	ybt 14; ICEKp5	-	iuc 5	-	-	-	No	No	Yes	No	Yes
G18255158	2015	2	18	India	2015	MUMBAI	19.076	72.8777	ur	80	80-90	Female	147	1	1	KL64	O2v1	RmtF	GyrA-83I;ParC-80I;QnrB1?	MphA	-	-	CTX-M-15	CatA2*	-	-	-	DfrA14	Arr2	OmpK35-76%	OmpK36TD	SHV-11^	-	yes	yes	no	wzi64	ybt 10; ICEKp4	-	-	-	-	-	No	No	No	No	Yes
G18255159	2015	2	16	India	2015	MUMBAI	19.076	72.8777	ur	94	90-10	Female	147	1	2	KL64	O2v1	-	GyrA-83I;ParC-80I;QnrB1?	MphA	-	OXA-181	CTX-M-15	CatA2*	-	-	-	DfrA14	Arr2	OmpK35-76%	OmpK36TD	SHV-11^	-	yes	yes	no	wzi64	ybt 10; ICEKp4	-	-	-	-	-	No	No	No	Yes	Yes
G18255160	2015	6	14	India	2015	MUMBAI	19.076	72.8777	ur	87	80-90	Male	147	1	1	KL64	O2v1	RmtF?	GyrA-83I;ParC-80I;QnrB1?	MphA	-	-	CTX-M-15	CatA2*	-	-	-	DfrA14	Arr2	OmpK35-76%	OmpK36TD	SHV-11^	-	yes	yes	no	wzi64	ybt 10; ICEKp4	-	-	-	-	-	No	No	No	No	Yes
G18255161	2015	2	3	India	2015	MUMBAI	19.076	72.8777	ur	65	60-70	Female	147	1	1	KL64	O2v1	RmtF	GyrA-83I;ParC-80I;QnrB1?	MphA	-	-	CTX-M-15	CatA2*	-	-	-	DfrA14	Arr2	OmpK35-76%	OmpK36TD	SHV-11^	-	yes	yes	no	wzi64	ybt 10; ICEKp4	-	-	-	-	-	No	No	No	No	Yes
G18255162	2015	7	14	India	2015	MUMBAI	19.076	72.8777	ur	96	90-10	Female	147	1	2	KL64	O2v1	RmtF	GyrA-83I;ParC-80I;QnrB1?	MphA	-	OXA-181	CTX-M-15	CatA2*	-	-	-	DfrA14	Arr2	OmpK35-76%	OmpK36TD	SHV-11^	-	yes	yes	no	wzi64	ybt 10; ICEKp4	-	-	-	-	-	No	No	No	Yes	Yes
G18255163	2015	3	2	India	2015	MUMBAI	19.076	72.8777	ur	64	60-70	Female	147	1	2	KL64	O2v1	RmtF*?	GyrA-83I;ParC-80I;QnrB1?	MphA	-	OXA-181	CTX-M-15	CatA2*	-	-	-	DfrA14	Arr2	OmpK35-76%	OmpK36TD	SHV-11^	-	yes	yes	no	wzi64	ybt 10; ICEKp4	-	-	-	-	-	No	No	No	Yes	Yes
G18255164	2016	4	16	India	2016	MUMBAI	19.076	72.8777	wd	69	60-70	Male	231	4	2	KL51	O1v2	AadA2^;RmtF*?	GyrA-83I;ParC-80I;Qnr-S1	ErmB*;MphA	SHV-28*;TEM-1D^	OXA-232	CTX-M-15	CatA1^	SulI	-	-	DfrA12	Arr2	OmpK35-30%	OmpK36TD	-	-	yes	yes	yes	wzi104	ybt 14; ICEKp5	-	iuc 5	-	-	-	No	No	Yes	No	Yes
G18255165	2016	4	4	India	2016	MUMBAI	19.076	72.8777	ur	72	70-80	Female	231	4	2	KL51	O1v2	AadA2^;RmtF*?	GyrA-83I;ParC-80I;Qnr-S1	ErmB*;MphA	SHV-28*;TEM-1D^	OXA-232	CTX-M-15	CatA1^	SulI	-	-	DfrA12	Arr2	OmpK35-30%	OmpK36TD	-	-	yes	yes	yes	wzi104	ybt 14; ICEKp5	-	iuc 5	-	-	-	No	No	Yes	No	Yes
G18255166	2016	2	7	India	2016	MUMBAI	19.076	72.8777	bl	67	60-70	Female	231	4	2	KL51	O1v2	AadA2^;RmtF*?	GyrA-83I;ParC-80I;Qnr-S1	ErmB*;MphA	SHV-28*;TEM-1D^	OXA-232	CTX-M-15	CatA1^	SulI	-	-	DfrA12	Arr2	OmpK35-30%	OmpK36TD	-	-	yes	yes	yes	wzi104	ybt 14; ICEKp5	-	iuc 5	-	-	-	No	No	Yes	No	Yes
G18255167	2016	3	9	India	2016	MUMBAI	19.076	72.8777	bl	84	80-90	Female	147	1	1	KL64	O2v1	RmtF?	GyrA-83I;ParC-80I;QnrB1?	MphA	-	-	CTX-M-15	CatA2*	-	-	-	DfrA14	Arr2	OmpK35-76%	OmpK36TD	SHV-11^	-	yes	yes	no	wzi64	ybt 10; ICEKp4	-	-	-	-	-	No	No	No	No	Yes
G18255168	2016	2	2	India	2016	MUMBAI	19.076	72.8777	ta	76	70-80	Female	231	4	2	KL51	O1v2	AadA2^;RmtF*?	GyrA-83I;ParC-80I;Qnr-S1	ErmB*;MphA	SHV-28*;TEM-1D^	OXA-232	CTX-M-15	CatA1^	SulI	-	-	DfrA12	Arr2	OmpK35-30%	OmpK36TD	-	-	yes	yes	yes	wzi104	ybt 14; ICEKp5	-	iuc 5	-	-	-	No	No	Yes	No	Yes
G18255169	2014	6	7	India	2014	MUMBAI	19.076	72.8777	ur	82	80-90	Female	231	4	2	KL51	O1v2	AadA2^;RmtF	GyrA-83I;ParC-80I;Qnr-S1	ErmB*;MphA	SHV-28*;TEM-1D^	OXA-232	CTX-M-15	CatA1^	SulI	-	-	DfrA12	Arr2	OmpK35-30%	OmpK36TD	-	-	yes	yes	yes	wzi104	ybt 14; ICEKp5	-	iuc 5	-	-	-	No	No	Yes	No	Yes
G18255170	2014	10	11	India	2014	MUMBAI	19.076	72.8777	wd	73	70-80	Male	231	4	2	KL51	O1v2	AadA2^;RmtF*?	GyrA-83I;ParC-80I;Qnr-S1	ErmB*;MphA	SHV-28*;TEM-1D^	OXA-232	CTX-M-15	CatA1^	SulI	-	-	DfrA12	Arr2	OmpK35-30%	OmpK36TD	-	-	yes	yes	yes	wzi104	ybt 14; ICEKp5	-	iuc 5	-	-	-	No	No	Yes	No	Yes
G18255171	2014	6	5	India	2014	MUMBAI	19.076	72.8777	ta	88	80-90	Male	231	4	2	KL51	O1v2	AadA2^;RmtF*?	GyrA-83I;ParC-80I;Qnr-S1	ErmB*;MphA	SHV-28*;TEM-1D^	OXA-232	CTX-M-15	CatA1^	SulI	-	-	DfrA12	Arr2	OmpK35-30%	OmpK36TD	-	-	yes	yes	yes	wzi104	ybt 14; ICEKp5	-	iuc 5	-	-	-	No	No	Yes	No	Yes
G18255172	2014	8	28	India	2014	MUMBAI	19.076	72.8777	ur	84	80-90	Female	147	1	2	KL64	O2v1	-	GyrA-83I;ParC-80I;QnrB1?	MphA	-	OXA-181	CTX-M-15	CatA2*	-	-	-	DfrA14	Arr2	OmpK35-76%	OmpK36TD	SHV-11^	-	yes	yes	no	wzi64	ybt 10; ICEKp4	-	-	-	-	-	No	No	No	Yes	Yes
G18255173	2014	5	8	India	2014	MUMBAI	19.076	72.8777	sp	62	60-70	Male	231	4	2	KL51	O1v2	AadA2^;RmtF*?	GyrA-83I;ParC-80I;Qnr-S1	ErmB*;MphA	SHV-28*;TEM-1D^	OXA-232	CTX-M-15	CatA1^	SulI	-	-	DfrA12	Arr2	OmpK35-30%	OmpK36TD	-	-	yes	yes	yes	wzi104	ybt 14; ICEKp5	-	iuc 5	-	-	-	No	No	Yes	No	Yes
G18255174	2014	10	3	India	2014	MUMBAI	19.076	72.8777	ur	75	70-80	Female	231	4	2	KL51	O1v2	AadA2^;RmtF*?	GyrA-83I;ParC-80I;Qnr-S1	ErmB*;MphA	SHV-28*;TEM-1D^	OXA-232	CTX-M-15	CatA1^	SulI	-	-	DfrA12	Arr2	OmpK35-30%	OmpK36TD	-	-	yes	yes	yes	wzi104	ybt 14; ICEKp5	-	iuc 5	-	-	-	No	No	Yes	No	Yes
G18255175	2016	5	10	India	2016	MUMBAI	19.076	72.8777	ps	74	70-80	Male	2096	4	2	KL64	O1v1	AadA2^;ArmA;Sat-2A	GyrA-83Y;GyrA-87G;ParC-80I	MphE*;MsrE	OXA-1;SHV-28^;TEM-1D^	OXA-232	CTX-M-15	CatA1^;CatB4?	SulI	TetD	-	DfrA1;DfrA12;DfrA14	-	OmpK36GD	-	-	-	yes	yes	yes	wzi64	ybt 14; ICEKp5	-	iuc 1	-	-	rmpA2_8-60%	No	No	Yes	No	Yes
G18255176	2016	5	12	India	2016	MUMBAI	19.076	72.8777	bl	64	60-70	Female	231	4	2	KL51	O1v2	AadA2^;RmtF*?	GyrA-83I;ParC-80I;Qnr-S1	ErmB*;MphA	SHV-28*;TEM-1D^	OXA-232	CTX-M-15?	CatA1^	SulI	-	-	DfrA12	Arr2	OmpK35-30%	OmpK36TD	-	-	yes	yes	yes	wzi104	ybt 14; ICEKp5	-	iuc 5	-	-	-	No	No	Yes	No	Yes
G18255177	2016	5	2	India	2016	MUMBAI	19.076	72.8777	ta	68	60-70	Female	469	0	0	KL139	O3b	-	-	-	-	-	-	-	-	-	-	-	-	-	-	SHV-11^	-	yes	yes	yes	wzi493	-	-	-	-	-	-	No	No	No	No	No
G18255179	2016	6	2	India	2016	MUMBAI	19.076	72.8777	ur	65	60-70	Female	16	1	2	KL51	O3b	RmtF	GyrA-83F;GyrA-87N;ParC-84K	ErmB*;MphA?	OXA-1	OXA-232	CTX-M-15	-	SulI	TetA	-	DfrA1	Arr3	OmpK35-69%	OmpK36TD	-	SHV-26*	yes	yes	yes	wzi50	ybt 9; ICEKp3	-	-	-	-	-	No	No	Yes	No	Yes
G18255180	2016	6	5	India	2016	MUMBAI	19.076	72.8777	ur	54	50-60	Male	2096	4	2	KL64	O1v1	AadA2^;ArmA;Sat-2A	GyrA-83Y;GyrA-87G;ParC-80I	MphE*;MsrE	OXA-1;SHV-28^;TEM-1D^	OXA-232	CTX-M-15	CatA1^;CatB4?	SulI	TetD	-	DfrA1;DfrA12;DfrA14	Arr6	OmpK36GD	-	-	-	yes	yes	yes	wzi64	ybt 14; ICEKp5	-	iuc 1	-	-	rmpA2_8-60%	No	No	Yes	No	Yes
G18255181	2016	6	15	India	2016	MUMBAI	19.076	72.8777	ur	56	50-60	Male	2096	4	2	KL64	O1v1	AadA2^;ArmA;Sat-2A	GyrA-83Y;GyrA-87G;ParC-80I	MphE*;MsrE	OXA-1;SHV-28^;TEM-1D^	OXA-232	CTX-M-15	CatA1^;CatB4?	SulI	TetD	-	DfrA1;DfrA12;DfrA14	-	OmpK36GD	-	-	-	yes	yes	yes	wzi64	ybt 14; ICEKp5	-	iuc 1	-	-	rmpA2_8-60%	No	No	Yes	No	Yes
G18255182	2016	2	2	India	2016	MUMBAI	19.076	72.8777	ta	73	70-80	Female	469	0	0	KL139	O3b	-	-	-	-	-	-	-	-	-	-	-	-	-	-	SHV-11^	-	yes	yes	yes	wzi493	-	-	-	-	-	-	No	No	No	No	No
G18255184	2016	5	24	India	2016	MUMBAI	19.076	72.8777	bl	66	60-70	Male	469	0	0	KL139	O3b	-	-	-	-	-	-	-	-	-	-	-	-	-	-	SHV-11^	-	yes	yes	yes	wzi493	-	-	-	-	-	-	No	No	No	No	No
G18255186	2019	6	25	India	2019	MUMBAI	19.076	72.8777	ur	66	60-70	Male	14	1	1	KL2	O1v1	Aac3-IId^;AadA1-pm*?;AadA2^;AphA6*;ArmA;Sat-2A;StrA*;StrB*	GyrA-83Y;GyrA-87G;ParC-80I;QnrB1?	EreA2*;MphE*;MsrE	OXA-1;SHV-28^;TEM-1D^	-	CTX-M-15	CatB4?;CmlA5	SulI?;SulII	TetD	-	DfrA1;DfrA12;DfrA14	Arr2	OmpK35-17%	OmpK36GD	-	-	yes	yes	yes	wzi2	ybt 14; ICEKp5	-	-	-	-	-	No	No	No	No	Yes
G18255189	2015	3	22	India	2015	MUMBAI	19.076	72.8777	ta	49	40-50	Female	231	4	2	KL51	O1v2	AadA2^;RmtF	GyrA-83I;ParC-80I;Qnr-S1	ErmB*;MphA	SHV-28*;TEM-1D^	OXA-232	CTX-M-15	CatA1^	SulI	-	-	DfrA12	Arr2	OmpK35-30%	OmpK36TD	-	-	yes	yes	yes	wzi104	ybt 14; ICEKp5	-	iuc 5	-	-	-	No	No	Yes	No	Yes
G18255190	2016	12	22	India	2016	MUMBAI	19.076	72.8777	bl	68	60-70	Female	147	1	2	KL64	O2v1	RmtF	GyrA-83I;ParC-80I;QnrB1?	MphA	-	OXA-181	CTX-M-15	CatA2*	-	-	-	DfrA14	Arr2	OmpK35-76%	OmpK36TD	SHV-11^	-	yes	yes	no	wzi64	ybt 10; ICEKp4	-	-	-	-	-	No	No	No	Yes	Yes
G18255198	2017	3	27	India	2017	MUMBAI	19.076	72.8777	bl	63	60-70	Female	2096	4	2	KL64	O1v1	AadA2^;ArmA;Sat-2A	GyrA-83Y;GyrA-87G;ParC-80I	MphE*;MsrE	OXA-1;SHV-28^;TEM-1D^	OXA-232	CTX-M-15	CatB4?	SulI	TetD	-	DfrA1;DfrA12	-	OmpK36GD	-	-	-	yes	yes	yes	wzi64	ybt 14; ICEKp5	-	iuc 1	-	-	rmpA2_8-60%	No	No	Yes	No	Yes
G18255199	2016	7	29	India	2016	MUMBAI	19.076	72.8777	bl	86	80-90	Female	231	4	2	KL51	O1v2	AadA2^;RmtF	GyrA-83I;ParC-80I;Qnr-S1	ErmB*;MphA	SHV-28*;TEM-1D^	OXA-232	CTX-M-15	CatA1^	SulI	-	-	DfrA12	Arr2	OmpK35-30%	OmpK36TD	-	-	yes	yes	yes	wzi104	ybt 14; ICEKp5	-	iuc 5	-	-	-	No	No	Yes	No	Yes
G18255200	2014	12	31	India	2014	MUMBAI	19.076	72.8777	ur	72	70-80	Female	231	1	2	KL51	O1v2	RmtF?	GyrA-83I;ParC-80I;Qnr-S1	-	SHV-28*;TEM-1D^	OXA-232	CTX-M-15	CatA1^	-	-	-	-	Arr2	OmpK35-30%	OmpK36TD	-	-	yes	yes	yes	wzi104	ybt 14; ICEKp5	-	-	-	-	-	No	No	Yes	No	Yes
G18255201	2014	12	31	India	2014	MUMBAI	19.076	72.8777	ur	72	70-80	Female	231	4	2	KL51	O1v2	AadA2^;RmtF	GyrA-83I;ParC-80I;Qnr-S1	ErmB*;MphA	SHV-28*;TEM-1D^	OXA-232	CTX-M-15	CatA1^	SulI	-	-	DfrA12	Arr2	OmpK35-30%	OmpK36TD	-	-	yes	yes	yes	wzi104	ybt 14; ICEKp5	-	iuc 5	-	-	-	No	No	Yes	No	Yes
G18255202	2014	3	28	India	2014	MUMBAI	19.076	72.8777	ta	90	90-10	Female	147	1	2	KL64	O2v1	RmtF*?	GyrA-83I;ParC-80I;QnrB1?	MphA	-	OXA-181	CTX-M-15	CatA2*	-	-	-	DfrA14	Arr2	OmpK35-76%	OmpK36TD	SHV-11^	-	yes	yes	no	wzi64	ybt 10; ICEKp4	-	-	-	-	-	No	No	No	Yes	Yes
G18255203	2014	6	26	India	2014	MUMBAI	19.076	72.8777	ur	85	80-90	Male	231	4	2	KL51	O1v2	AadA2^	GyrA-83I;ParC-80I;Qnr-S1	ErmB*;MphA	SHV-28*;TEM-1D^	OXA-232	CTX-M-15	CatA1^	SulI	-	-	DfrA12	Arr2	OmpK35-30%	OmpK36TD	-	-	yes	yes	yes	wzi104	ybt 14; ICEKp5	-	iuc 5	-	-	-	No	No	Yes	No	Yes
G18255204	2015	1	20	India	2015	MUMBAI	19.076	72.8777	an	52	50-60	Male	231	4	2	KL51	O1v2	AadA2^;RmtF*?	GyrA-83I;ParC-80I;Qnr-S1	ErmB*;MphA	SHV-28*;TEM-1D^	OXA-232	CTX-M-15	CatA1^	SulI	-	-	DfrA12	Arr2	OmpK35-30%	OmpK36TD	-	-	yes	yes	yes	wzi104	ybt 14; ICEKp5	-	iuc 5	-	-	-	No	No	Yes	No	Yes
G18255205	2015	3	1	India	2015	MUMBAI	19.076	72.8777	ur	74	70-80	Male	231	4	2	KL51	O1v2	AadA2^;RmtF*?	GyrA-83I;ParC-80I;Qnr-S1	ErmB*;MphA	SHV-28*;TEM-1D^	OXA-232	CTX-M-15	CatA1^	SulI	-	-	DfrA12	Arr2	OmpK35-30%	OmpK36TD	-	-	yes	yes	yes	wzi104	ybt 14; ICEKp5	-	iuc 5	-	-	-	No	No	Yes	No	Yes
G18255206	2016	5	18	India	2016	MUMBAI	19.076	72.8777	ur	26	20-30	Female	231	4	2	KL51	O1v2	AadA2^	GyrA-83I;ParC-80I;Qnr-S1	ErmB*;MphA	SHV-28*;TEM-1D^	OXA-232	CTX-M-15	CatA1^	SulI	-	-	DfrA12	Arr2	OmpK35-30%	OmpK36TD	-	-	yes	yes	yes	wzi104	ybt 14; ICEKp5	-	iuc 5	-	-	-	No	No	Yes	No	Yes
G18255207	2016	2	11	India	2016	MUMBAI	19.076	72.8777	ur	79	70-80	Female	231	4	2	KL51	O1v2	AadA2^;RmtF*?	GyrA-83I;ParC-80I;Qnr-S1	ErmB*;MphA	SHV-28*;TEM-1D^	OXA-232	CTX-M-15	CatA1^	SulI	-	-	DfrA12	Arr2	OmpK35-30%	OmpK36TD	-	-	yes	yes	yes	wzi104	ybt 14; ICEKp5	-	iuc 5	-	-	-	No	No	Yes	No	Yes
G18255208	2016	4	4	India	2016	MUMBAI	19.076	72.8777	wd	59	50-60	Male	147	1	2	KL64	O2v1	RmtF?	GyrA-83I;ParC-80I;QnrB1?	MphA	-	OXA-181	CTX-M-15	CatA2*	-	-	-	DfrA14	Arr2	OmpK35-76%	OmpK36TD	SHV-11^	-	yes	yes	no	wzi64	ybt 10; ICEKp4	-	-	-	-	-	No	No	No	Yes	Yes
G18255209	2016	9	24	India	2016	MUMBAI	19.076	72.8777	bl	64	60-70	Male	147	1	2	KL64	O2v1	RmtF?	GyrA-83I;ParC-80I;QnrB1?	MphA	-	OXA-181	CTX-M-15	CatA2*	-	-	-	DfrA14	Arr2	OmpK35-76%	OmpK36TD	SHV-11^	-	yes	yes	no	wzi64	ybt 10; ICEKp4	-	-	-	-	-	No	No	No	Yes	Yes
G18255210	2016	5	10	India	2016	MUMBAI	19.076	72.8777	ta	49	40-50	Male	231	4	2	KL51	O1v2	AadA2^;RmtF	GyrA-83I;ParC-80I;Qnr-S1	ErmB*;MphA	SHV-28*;TEM-1D^	OXA-232	CTX-M-15	CatA1^	SulI	-	-	DfrA12	Arr2	OmpK35-30%	OmpK36TD	-	-	yes	yes	yes	wzi104	ybt 14; ICEKp5	-	iuc 5	-	-	-	No	No	Yes	No	Yes
G18255211	2016	11	18	India	2016	MUMBAI	19.076	72.8777	ca	82	80-90	Male	231	4	2	KL51	O1v2	AadA2^;RmtF*?	GyrA-83I;ParC-80I;Qnr-S1	ErmB*;MphA	SHV-28*;TEM-1D^	OXA-232	CTX-M-15	CatA1^	SulI	-	-	DfrA12	Arr2	OmpK35-30%	OmpK36TD	-	-	yes	yes	yes	wzi104	ybt 14; ICEKp5	-	iuc 5	-	-	-	No	No	Yes	No	Yes
G18255212	2016	2	8	India	2016	MUMBAI	19.076	72.8777	bl	0.07	0-10	Male	147	1	2	KL64	O2v1	RmtF*?	GyrA-83I;ParC-80I;QnrB1?	MphA	-	OXA-181	CTX-M-15	CatA2*	-	-	-	DfrA14	Arr2	OmpK35-76%	OmpK36TD	SHV-11^	-	yes	yes	no	wzi64	ybt 10; ICEKp4	-	-	-	-	-	No	No	No	Yes	Yes
G18255213	2016	11	22	India	2016	MUMBAI	19.076	72.8777	bl	82	80-90	Male	147	1	2	KL64	O2v1	RmtF?	GyrA-83I;ParC-80I;QnrB1?	MphA	-	OXA-181	CTX-M-15	CatA2*	-	-	-	DfrA14	Arr2	OmpK35-76%	OmpK36TD	SHV-11^	-	yes	yes	no	wzi64	ybt 10; ICEKp4	-	-	-	-	-	No	No	No	Yes	Yes
G18255214	2016	11	27	India	2016	MUMBAI	19.076	72.8777	bl	62	60-70	Male	231	4	2	KL51	O1v2	AadA2^;RmtF*?	GyrA-83I;ParC-80I;Qnr-S1	ErmB*;MphA	SHV-28*;TEM-1D^	OXA-232	CTX-M-15	CatA1^	SulI	-	-	DfrA12	Arr2	OmpK35-30%	OmpK36TD	-	-	yes	yes	yes	wzi104	ybt 14; ICEKp5	-	iuc 5	-	-	-	No	No	Yes	No	Yes
G18255215	2015	8	21	India	2015	MUMBAI	19.076	72.8777	ba	65	60-70	Female	231	1	2	KL51	O1v2	RmtF	GyrA-83I;ParC-80I;Qnr-S1	-	SHV-28*;TEM-1D^	OXA-232	CTX-M-15	CatA1^	-	-	-	-	Arr2	OmpK35-30%	OmpK36TD	-	-	yes	yes	yes	wzi104	ybt 14; ICEKp5	-	-	-	-	-	No	No	Yes	No	Yes
G18255216	2016	7	29	India	2016	MUMBAI	19.076	72.8777	ur	73	70-80	Female	147	1	2	KL64	O2v1	RmtF*?	GyrA-83I;ParC-80I;QnrB1?	MphA	-	OXA-181	CTX-M-15	CatA2*	-	-	-	DfrA14	Arr2	OmpK35-76%	OmpK36TD	SHV-11^	-	yes	yes	no	wzi64	ybt 10; ICEKp4	-	-	-	-	-	No	No	No	Yes	Yes
G18255217	2016	5	27	India	2016	MUMBAI	19.076	72.8777	ta	85	80-90	Male	147	4	2	KL64	O1v2	AadA2^;RmtF	GyrA-83I;ParC-80I;Qnr-S1;QnrB1?	ErmB*;MphA	TEM-1D^	OXA-181?	CTX-M-15	CatA1^;CatA2*	SulI	-	-	DfrA12;DfrA14	Arr2	OmpK35-76%	OmpK36TD	SHV-11^	-	yes	yes	yes	wzi64	ybt 10; ICEKp4	-	iuc 5	-	-	-	No	No	No	Yes	Yes
G18255218	2016	7	29	India	2016	MUMBAI	19.076	72.8777	ur	77	70-80	Male	231	4	2	KL51	O1v2	AadA2^;RmtF*?	GyrA-83I;ParC-80I;Qnr-S1	ErmB*;MphA	SHV-28*;TEM-1D^	OXA-232	CTX-M-15	CatA1^	SulI	-	-	DfrA12	Arr2	OmpK35-30%	OmpK36TD	-	-	yes	yes	yes	wzi104	ybt 14; ICEKp5	-	iuc 5	-	-	-	No	No	Yes	No	Yes
G18255219	2016	7	13	India	2016	MUMBAI	19.076	72.8777	ur	71	70-80	Male	231	4	2	KL51	O1v2	AadA2^;RmtF?	GyrA-83I;ParC-80I;Qnr-S1	ErmB*;MphA	SHV-28*;TEM-1D^	OXA-232	CTX-M-15	CatA1^	SulI	-	-	DfrA12	Arr2	OmpK35-30%	OmpK36TD	-	-	yes	yes	yes	wzi104	ybt 14; ICEKp5	-	iuc 5	-	-	-	No	No	Yes	No	Yes
G18255220	2016	9	24	India	2016	MUMBAI	19.076	72.8777	bl	86	80-90	Female	231	4	2	KL51	O1v2	AadA2^;RmtF*?	GyrA-83I;ParC-80I;Qnr-S1	ErmB*;MphA	SHV-28*;TEM-1D^	OXA-232	CTX-M-15	CatA1^	SulI	-	-	DfrA12	Arr2	OmpK35-30%	OmpK36TD	-	-	yes	yes	yes	wzi104	ybt 14; ICEKp5	-	iuc 5	-	-	-	No	No	Yes	No	Yes
G18255221	2016	1	29	India	2016	MUMBAI	19.076	72.8777	ur	67	60-70	Female	147	1	2	KL64	O2v1	RmtF*?	GyrA-83I;ParC-80I;QnrB1?	MphA	-	OXA-181	CTX-M-15	CatA2*	-	-	-	DfrA14	Arr2	OmpK35-76%	OmpK36TD	SHV-11^	-	yes	yes	no	wzi64	ybt 10; ICEKp4	-	-	-	-	-	No	No	No	Yes	Yes
G18255222	2017	9	4	India	2017	MUMBAI	19.076	72.8777	bl	69	60-70	Female	147	1	2	KL64	O2v1	-	GyrA-83I;ParC-80I;QnrB1?	MphA	-	OXA-181	CTX-M-15	CatA2*	-	-	-	DfrA14	Arr2	OmpK35-76%	OmpK36TD	SHV-11^	-	yes	yes	no	wzi64	ybt 10; ICEKp4	-	-	-	-	-	No	No	No	Yes	Yes
G18255223	2016	4	24	India	2016	MUMBAI	19.076	72.8777	ab	36	30-40	Female	469	0	0	KL139	O3b	-	-	-	-	-	-	-	-	-	-	-	-	-	-	SHV-11^	-	yes	yes	yes	wzi493	-	-	-	-	-	-	No	No	No	No	No
G18255224	2014	6	26	India	2014	MUMBAI	19.076	72.8777	ur	85	80-90	Male	231	4	2	KL51	O1v2	AadA2^;RmtF*?	GyrA-83I;ParC-80I;Qnr-S1	ErmB*;MphA	SHV-28*;TEM-1D^	OXA-232	CTX-M-15	CatA1^	SulI	-	-	DfrA12	Arr2	OmpK35-30%	OmpK36TD	-	-	yes	yes	yes	wzi104	ybt 14; ICEKp5	-	iuc 5	-	-	-	No	No	Yes	No	Yes
G18255227	2017	7	5	India	2017	Trichy	10.7905	78.7047	ta	70	70-80	Male	3049	0	1	KL55	O3/O3a	Aac3-IIa^	QnrB1?	-	OXA-1;TEM-1D^	-	CTX-M-15;SHV-41	CatB4?	-	TetD	-	DfrA14	-	-	-	-	-	yes	yes	yes	wzi56	-	-	-	-	-	-	No	No	No	No	Yes
G18255228	2017	4	14	India	2017	Trichy	10.7905	78.7047	ps	46	40-50	Female	147	1	1	KL64	O2v1	StrA;StrB	GyrA-83I;ParC-80I;Qnr-S1	-	TEM-1D^	-	CTX-M-15;SHV-12	-	SulI	TetA	-	DfrA1	Arr2	OmpK35-7%	-	-	-	yes	yes	yes	wzi64	ybt 16; ICEKp12	-	-	-	-	-	No	No	No	No	Yes
G18255232	2017	11	21	India	2017	BANGALORE	12.9716	77.5946	bl	14	2020-10-01	Male	437	1	2	KL36	O4	RmtB	GyrA-83I;ParC-80I	ErmB*;MphA?	TEM-1D^	NDM-5;OXA-232	CTX-M-15	-	SulI	-	-	DfrA30*	-	OmpK36GD	-	SHV-11	-	yes	yes	yes	wzi109	ybt 9; ICEKp3	-	-	-	-	-	No	Yes	Yes	No	Yes
G18255233	2017	11	14	India	2017	BANGALORE	12.9716	77.5946	bl	0.3	0-10	Male	323	0	1	KL21	O3b	StrA^;StrB	GyrA-83Y	-	SHV-187*;TEM-1D^	-	CTX-M-15	-	SulII	-	-	DfrA14	-	-	-	-	-	yes	yes	yes	wzi262	-	-	-	-	-	-	No	No	No	No	Yes
G18255234	2017	12	7	India	2017	BANGALORE	12.9716	77.5946	bl	0.08	0-10	Female	437	1	2	KL36	O4	RmtB	GyrA-83I;ParC-80I	ErmB*;MphA?	TEM-1D^	NDM-5;OXA-232	CTX-M-15	-	SulI	-	-	DfrA30*	-	OmpK36GD	-	SHV-11	-	yes	yes	yes	wzi109	ybt 9; ICEKp3	-	-	-	-	-	No	Yes	Yes	No	Yes
G18255235	2017	12	7	India	2017	BANGALORE	12.9716	77.5946	bl	14	2020-10-01	Male	437	1	2	KL36	O4	RmtB	GyrA-83I;ParC-80I	ErmB*;MphA?	TEM-1D^	NDM-5;OXA-232	CTX-M-15	-	SulI	-	-	DfrA30*	-	OmpK36GD	-	SHV-11	-	yes	yes	yes	wzi109	ybt 9; ICEKp3	-	-	-	-	-	No	Yes	Yes	No	Yes
G18255236	2017	12	11	India	2017	BANGALORE	12.9716	77.5946	bl	0.08	0-10	Female	15	1	1	KL24	O1v1	Aac3-IId^;StrA^;StrB	GyrA-83F;GyrA-87A;ParC-80I	-	OXA-1;SHV-28^	-	CTX-M-15	CatB4?	SulII	TetA	-	-	-	-	-	-	-	yes	yes	yes	wzi24	ybt 10; ICEKp4	-	-	-	-	-	No	No	No	No	Yes
G18255238	2017	11	25	India	2017	BANGALORE	12.9716	77.5946	sp	14	2020-10-01	Male	437	1	2	KL36	O4	RmtB	GyrA-83I;ParC-80I	ErmB*;MphA?	TEM-1D^	NDM-5;OXA-232	CTX-M-15	-	SulI	-	-	DfrA30*	-	OmpK36GD	-	SHV-11	-	yes	yes	yes	wzi109	ybt 9; ICEKp3	-	-	-	-	-	No	Yes	Yes	No	Yes
G18255239	2017	11	19	India	2017	BANGALORE	12.9716	77.5946	ta	62	60-70	Male	437	1	2	KL36	O4	RmtB	GyrA-83I;ParC-80I	ErmB*;MphA?	TEM-1D^	NDM-5;OXA-232	CTX-M-15	-	SulI	-	-	DfrA30*	-	OmpK36GD	-	SHV-11	-	yes	yes	yes	wzi109	ybt 9; ICEKp3	-	-	-	-	-	No	Yes	Yes	No	Yes
G18255240	2017	11	18	India	2017	BANGALORE	12.9716	77.5946	ps	45	40-50	Female	437	1	2	KL36	O4	RmtB	GyrA-83I;ParC-80I	ErmB*;MphA?	TEM-1D^	NDM-5;OXA-232	CTX-M-15	-	SulI	-	-	DfrA30*	-	OmpK36GD	-	SHV-11	-	yes	yes	yes	wzi109	ybt 9; ICEKp3	-	-	-	-	-	No	Yes	Yes	No	Yes
G18255241	2017	12	2	India	2017	BANGALORE	12.9716	77.5946	ta	0.1	0-10	Male	45	1	2	KL127	OL101	AadA2^;RmtB;StrA^;StrB	QnrB1?	ErmB*;MphA?	OXA-1;TEM-1D^	NDM-5	CTX-M-15;SHV-27	CatB4?	SulI;SulII*	-	-	DfrA12;DfrA14	-	-	-	-	-	yes	yes	yes	wzi101	ybt 10; ICEKp4	-	-	-	-	-	No	Yes	No	No	Yes
G18255243	2017	11	21	India	2017	BANGALORE	12.9716	77.5946	ur	75	70-80	Male	231	4	1	KL51	O1v2	AadA2^	GyrA-83I;ParC-80I;Qnr-S1	ErmB*;MphA	SHV-28*;TEM-1D^	-	CTX-M-15	CatA1^	SulI	-	-	DfrA12	Arr2	OmpK35-30%	OmpK36TD	-	-	yes	yes	yes	wzi104	ybt 14; ICEKp5	-	iuc 5	-	-	-	No	No	No	No	Yes
G18255244	2017	11	22	India	2017	BANGALORE	12.9716	77.5946	ta	13	2020-10-01	Female	231	4	1	KL51	O1v2	AadA2^;RmtF*?	GyrA-83I;ParC-80I;Qnr-S1	ErmB*;MphA	SHV-28*;TEM-1D^	-	CTX-M-15	CatA1^	SulI	-	-	DfrA12	Arr2	OmpK35-30%	OmpK36TD	-	-	yes	yes	yes	wzi104	ybt 14; ICEKp5	-	iuc 5	-	-	-	No	No	No	No	Yes
G18255245	2017	11	25	India	2017	BANGALORE	12.9716	77.5946	ur	35	30-40	Male	48	1	1	KL62	O1v1	Aac3-IIa^;AadA1-pm*?	GyrA-83Y;QnrB1?	-	OXA-1;OXA-9*	-	CTX-M-15	CatB4?	-	TetA;TetD	-	-	-	-	-	SHV-25*?	-	yes	yes	yes	wzi62	ybt 15; ICEKp11	-	-	-	-	-	No	No	No	No	Yes
G18255246	2019	11	25	India	2019	BANGALORE	12.9716	77.5946	sp	14	2020-10-01	Male	1322	0	0	KL139	O1v1	-	-	-	SHV-167^	-	-	-	-	-	-	-	-	-	-	-	-	yes	yes	yes	wzi372	-	-	-	-	-	-	No	No	No	No	No
G18255252	2017	3	9	India	2017	JODHPUR	26.2389	73.0243	ur	37	30-40	Male	14	1	2	KL2	O1/O2v1	Aac6-Ib;AadA1-pm?;RmtB;Sat-2A	GyrA-83Y;GyrA-87G;ParC-80I	EreA2*?	OXA-9;SHV-28^;TEM-1D^	OXA-232	CTX-M-15	CmlA5	SulI*	-	-	DfrA1	Arr2	OmpK35-8%	OmpK36GD	-	-	yes	yes	yes	wzi2	ybt 14; ICEKp5	-	-	-	-	-	No	No	Yes	No	Yes
G18255253	2017	3	9	India	2017	JODHPUR	26.2389	73.0243	bx	1	0-10	Male	14	1	2	KL2	O1v1	AadA2^;AphA6*;ArmA;Sat-2A	GyrA-83Y;GyrA-87G;ParC-80I	MphE*;MsrE	OXA-1;SHV-28^	NDM-1;OXA-232	CTX-M-15	CatB4?	SulI	-	-	DfrA1;DfrA12	-	OmpK36GD	-	-	-	yes	yes	yes	wzi2	ybt 14; ICEKp5	-	-	-	-	-	Yes	No	Yes	No	Yes
G18255255	2017	3	14	India	2017	JODHPUR	26.2389	73.0243	ca	69	60-70	Female	147	0	2	KL64	O2v1	AadA5	GyrA-83I;ParC-80I;Qnr-A1	EreA2	OXA-1;TEM-1D^	OXA-232	CTX-M-15	CatB3*;CmlA5*?	SulI	-	-	DfrA17;DfrA5	-	-	-	SHV-11^	-	yes	yes	yes	wzi64	-	-	-	-	-	-	No	No	Yes	No	Yes
G18255256	2017	3	16	India	2017	JODHPUR	26.2389	73.0243	ur	1	0-10	Male	231	4	2	KL51	O1v2	AadA2^;RmtF*?	GyrA-83I;ParC-80I;Qnr-S1	ErmB*;MphA	TEM-1D^	OXA-232	CTX-M-15?;SHV-12	CatA1^	SulI	-	-	DfrA12	-	OmpK35-30%	OmpK36TD	-	-	yes	yes	yes	wzi104	ybt 14; ICEKp5	-	iuc 5	-	-	-	No	No	Yes	No	Yes
G18255257	2018	3	16	India	2018	JODHPUR	26.2389	73.0243	bl	53	50-60	Female	14	1	1	KL2	O1v1	-	QnrB1?	-	OXA-1;SHV-28^	-	CTX-M-15	CatB4?	-	-	-	DfrA14	-	-	-	-	-	yes	yes	yes	wzi2	ybt 9; ICEKp3	-	-	-	-	-	No	No	No	No	Yes
G18255258	2017	5	4	India	2017	JODHPUR	26.2389	73.0243	ur	32	30-40	Male	147	0	1	KL81	OL101	Aac3-IIa^;StrA^;StrB	GyrA-83I;ParC-80I;QnrB1?	-	OXA-1;TEM-1D^	-	CTX-M-15	CatB4?	SulII	TetA	-	DfrA14	-	-	-	SHV-11^	-	yes	yes	yes	wzi230	-	-	-	-	-	-	No	No	No	No	Yes
G18255272	2016	10	16	India	2016	MANGALORE	12.9141	74.856	bl	30	30-40	Male	14	4	2	KL64	O1v1	AadA2^;ArmA;Sat-2A	GyrA-83Y;GyrA-87G;ParC-80I	MphE*;MsrE	OXA-1;SHV-28^;TEM-1D^	OXA-232	CTX-M-15	CatB4?	SulI	TetD	-	DfrA1;DfrA12	-	OmpK36GD	-	-	-	yes	yes	yes	wzi64	ybt 14; ICEKp5	-	iuc 1	-	-	rmpA2_8-60%	No	No	Yes	No	Yes
G18255273	2016	10	9	India	2016	MANGALORE	12.9141	74.856	ps	61	60-70	Male	14	4	1	KL64	O1v1	AadA2^;ArmA;Sat-2A	GyrA-83Y;GyrA-87G;ParC-80I	MphE*;MsrE	OXA-1;SHV-28^;TEM-1D^	-	CTX-M-15	CatB4?	SulI	TetD	-	DfrA1;DfrA12	-	OmpK36GD	-	-	-	yes	yes	yes	wzi64	ybt 14; ICEKp5	-	iuc 1	-	-	rmpA2_8-60%	No	No	No	No	Yes
G18255274	2016	10	16	India	2016	MANGALORE	12.9141	74.856	ps	48	40-50	Male	395	1	1	KL64	O1v1	Aac3-IId^;Aac6-Ib;AadA1-pm?;AadA2^;AphA6*;ArmA	GyrA-83I;ParC-80I;Qnr-S1;QnrB1	MphE*;MsrE^	OXA-10	-	CTX-M-15;SHV-31^	CatA1^;CmlA5	SulI	-	-	DfrA12	Arr3	OmpK35-32%	-	TEM-141?	-	yes	yes	yes	wzi64	ybt 16; ICEKp12	-	-	-	-	-	No	No	No	No	Yes
G18255275	2016	11	16	India	2016	MANGALORE	12.9141	74.856	at	70	70-80	Male	25	1	1	KL2	O1v2	Aac3-IIa^;Aph3-Ia^;StrA^;StrB	QnrB1?	MphA	OXA-1;TEM-1D^	-	CTX-M-15	CatB4?	SulII	TetA	-	DfrA14	-	-	-	SHV-11^	-	yes	yes	yes	wzi72	ybt 14; ICEKp5	-	-	-	-	-	No	No	No	No	Yes
G18255276	2016	11	18	India	2016	MANGALORE	12.9141	74.856	ta	41	40-50	Male	395	1	1	KL64	O1v1	Aac3-IId^;Aac6-Ib;AadA1-pm?;AadA2^;AphA6*;ArmA	GyrA-83I;ParC-80I;Qnr-S1;QnrB1	MphE*;MsrE^	OXA-10	-	CTX-M-15;SHV-31	CatA1^;CmlA5	SulI	-	-	DfrA12	Arr3	OmpK35-32%	-	TEM-141?	-	yes	yes	yes	wzi64	ybt 16; ICEKp12	-	-	-	-	-	No	No	No	No	Yes
G18255277	2016	11	20	India	2016	MANGALORE	12.9141	74.856	ur	61	60-70	Female	1958	0	1	KL110	O2v1	-	-	-	-	-	SHV-27	-	-	-	-	-	-	-	-	-	-	yes	yes	yes	wzi89	-	-	-	-	-	-	No	No	No	No	No
G18255278	2016	11	17	India	2016	MANGALORE	12.9141	74.856	at	60	60-70	Male	14	4	2	KL64	O1v1	AadA2^;ArmA;Sat-2A	GyrA-83Y;GyrA-87G;ParC-80I	MphE*;MsrE	OXA-1;SHV-28^;TEM-1D^	OXA-232	CTX-M-15	CatB4?	SulI	TetD	-	DfrA1;DfrA12;DfrA14	-	OmpK36GD	-	-	-	yes	yes	yes	wzi64	ybt 14; ICEKp5	-	iuc 1	-	-	rmpA2_8-60%	No	No	Yes	No	Yes
G18255279	2016	11	22	India	2016	MANGALORE	12.9141	74.856	ur	19	2020-10-01	Male	14	1	2	KL2	O1v1	Aac3-IId^;AadA1-pm*?;AadA2^;AphA6*;ArmA;Sat-2A;StrA*;StrB*	GyrA-83Y;GyrA-87G;ParC-80I;QnrB1?	EreA2*;MphE*;MsrE	OXA-1;SHV-28^;TEM-1D^	NDM-1;OXA-232	CTX-M-15	CatA1^;CatB4?;CmlA5	SulI*;SulII	TetD	-	DfrA1;DfrA12;DfrA14	Arr2	OmpK36GD	-	-	-	yes	yes	yes	wzi2	ybt 14; ICEKp5	-	-	-	-	-	Yes	No	Yes	No	Yes
G18255280	2016	12	4	India	2016	MANGALORE	12.9141	74.856	bl	35	30-40	Male	17	1	1	KL23	O1v2	StrA^;StrB	Qnr-S1	-	TEM-1D^	-	CTX-M-15	-	SulII	TetA	-	DfrA14	-	-	-	SHV-11^	-	yes	yes	yes	wzi82	ybt 9; ICEKp3	-	-	-	-	-	No	No	No	No	Yes
G18255281	2016	12	21	India	2016	MANGALORE	12.9141	74.856	ur	41	40-50	Male	14	1	2	KL2	O1v1	Aac3-IId^;Aac6-Ib;AadA1-pm*?;AadA2^;AphA6*;ArmA;Sat-2A;StrA*;StrB*	GyrA-83Y;GyrA-87G;ParC-80I;QnrB1?	EreA2*;MphE*;MsrE	OXA-1;SHV-28*;TEM-1D^	NDM-1;OXA-232	CTX-M-15	CatA1^;CatB4?;CmlA5	SulI*;SulII	TetD	-	DfrA1;DfrA12;DfrA14	Arr2	OmpK36GD	-	-	-	yes	yes	yes	wzi2	ybt 14; ICEKp5	-	-	-	-	-	Yes	No	Yes	No	Yes
G18255282	2016	12	21	India	2016	MANGALORE	12.9141	74.856	ur	65	60-70	Male	231	4	2	KL51	O1v2	AadA2^	GyrA-83I;GyrA-87N;ParC-80I	ErmB*;MphA	SHV-28*;TEM-1D^	OXA-232	CTX-M-15	CatA1^	SulI	-	-	DfrA12	-	OmpK35-30%	OmpK36TD	-	-	yes	yes	yes	wzi104	ybt 14; ICEKp5	-	iuc 5	-	-	-	No	No	Yes	No	Yes
G18255283	2016	12	20	India	2016	MANGALORE	12.9141	74.856	ta	40	40-50	Male	231	4	3	KL51	O1v2	AadA2^	GyrA-83I;ParC-80I	-	SHV-28*	OXA-232	CTX-M-15?	CatA1^	SulI	-	MgrB-87%	DfrA12	Arr2*	OmpK35-30%	OmpK36TD	-	-	yes	yes	yes	wzi104	ybt 14; ICEKp5	-	iuc 5	-	-	-	No	No	Yes	No	Yes
G18255284	2016	12	27	India	2016	MANGALORE	12.9141	74.856	ur	45	40-50	Male	14	1	2	KL2	O1v1	Aac3-IId^;AadA1-pm*?;AadA2^;AphA6*;ArmA;Sat-2A;StrA*;StrB*	GyrA-83Y;GyrA-87G;ParC-80I;QnrB1?	EreA2*;MphE*;MsrE	OXA-1;SHV-28^;TEM-1D^	NDM-1;OXA-232	CTX-M-15	CatA1^;CatB4?;CmlA5	SulI*;SulII	TetD	-	DfrA1;DfrA12;DfrA14	Arr2	OmpK36GD	-	-	-	yes	yes	yes	wzi2	ybt 14; ICEKp5	-	-	-	-	-	Yes	No	Yes	No	Yes
G18255285	2016	12	27	India	2016	MANGALORE	12.9141	74.856	ta	24	20-30	Female	14	4	2	KL64	O1v1	AadA2^;ArmA;Sat-2A	GyrA-83Y;GyrA-87G;ParC-80I	MphE*;MsrE	OXA-1;SHV-28^;TEM-1D^	OXA-232	CTX-M-15	CatB4?	SulI	TetD	-	DfrA1;DfrA12	-	OmpK36GD	-	-	-	yes	yes	yes	wzi64	ybt 14; ICEKp5	-	iuc 1	-	-	rmpA2_8-60%	No	No	Yes	No	Yes
G18255286	2017	8	7	India	2017	KERALA	11.2588	75.7804	bl	50	50-60	Male	2096	1	3	KL64	O1v1	Sat-2A	GyrA-83Y;GyrA-87G;ParC-80I	-	OXA-1;SHV-28^	OXA-232	-	-	-	-	MgrB-60%	DfrA1	-	OmpK36GD	-	-	-	yes	yes	yes	wzi64	ybt 14; ICEKp5	-	-	-	-	-	No	No	Yes	No	No
G18255287	2015	4	29	India	2015	KERALA	11.2588	75.7804	bl	52	50-60	Male	231	1	3	KL51	O1v2	RmtF?	GyrA-83I;ParC-80I	-	SHV-28*	OXA-232	CTX-M-15?	CatA1^	-	-	MgrB-0%	-	Arr2	OmpK35-30%	OmpK36TD	-	TEM-30*?	yes	yes	yes	wzi104	ybt 14; ICEKp5	-	-	-	-	-	No	No	Yes	No	Yes
G18255288	2016	11	17	India	2016	KERALA	11.2588	75.7804	bl	75	70-80	Male	2096	1	2	KL64	O1v1	Sat-2A	GyrA-83Y;GyrA-87G;ParC-80I	-	OXA-1;SHV-28^	OXA-232	-	-	-	-	-	DfrA1	-	OmpK36GD	-	-	-	yes	yes	yes	wzi64	ybt 14; ICEKp5	-	-	-	-	-	No	No	Yes	No	No
G18255495	2016	7	27	India	2016	MUMBAI	19.076	72.8777	ca	71	70-80	Female	231	4	2	KL51	O1v2	AadA2^;RmtF	GyrA-83I;ParC-80I;Qnr-S1	ErmB*;MphA	SHV-28*;TEM-1D^	OXA-232	CTX-M-15	CatA1^	SulI	-	-	DfrA12	Arr2	OmpK35-30%	OmpK36TD	-	-	yes	yes	yes	wzi104	ybt 14; ICEKp5	-	iuc 5	-	-	-	No	No	Yes	No	Yes
G18255500	2017	1	2	India	2017	MUMBAI	19.076	72.8777	ba	63	60-70	Female	14	1	2	KL2	O1v1	Aac3-IId^;AadA1-pm?;AadA2^;RmtB;StrA*;StrB*	GyrA-83Y;GyrA-87G;ParC-80I	EreA2*?;ErmB*;MphA?	OXA-1;OXA-9	NDM-5;OXA-181	CTX-M-15	CatA1^;CatB4?;CmlA5	SulI?;SulII	-	-	DfrA12	Arr2	OmpK35-69%	OmpK36GD	-	-	yes	yes	yes	wzi2	ybt 14; ICEKp5	-	-	-	-	-	No	Yes	No	Yes	Yes
G18255503	2017	1	10	India	2017	MUMBAI	19.076	72.8777	bl	88	80-90	Female	231	4	2	KL51	O1v2	AadA2^	GyrA-83I;ParC-80I;Qnr-S1	ErmB*;MphA	SHV-28*;TEM-1D^	OXA-232	CTX-M-15	CatA1^	SulI	-	-	DfrA12	Arr2	OmpK35-30%	OmpK36TD	-	-	yes	yes	yes	-	ybt 14; ICEKp5	-	iuc 5	-	-	-	No	No	Yes	No	Yes
G18255505	2016	6	26	India	2016	MUMBAI	19.076	72.8777	ab	53	50-60	Female	231	4	2	KL51	O1v2	AadA2^	GyrA-83I;ParC-80I;Qnr-S1	ErmB*	SHV-28*;TEM-1D^	OXA-232	CTX-M-15	CatA1^	SulI	-	-	DfrA12	-	OmpK35-30%	OmpK36TD	-	-	yes	yes	yes	wzi104	ybt 14; ICEKp5	-	iuc 5	-	-	-	No	No	Yes	No	Yes
G18255509	2016	2	21	India	2016	MUMBAI	19.076	72.8777	bl	63	60-70	Male	14	1	2	KL2	O1v1	Sat-2A	GyrA-83Y;GyrA-87G;ParC-80I	-	OXA-1;SHV-28^	OXA-232	CTX-M-15	CatA1^;CatB4?	-	-	-	DfrA1	-	OmpK35-70%	OmpK36GD	-	-	yes	yes	yes	wzi2	ybt 14; ICEKp5	-	-	-	-	-	No	No	Yes	No	Yes
G18255510	2017	9	23	India	2017	MUMBAI	19.076	72.8777	bl	50	50-60	Male	2096	4	2	KL64	O1v1	AadA2^;ArmA;Sat-2A	GyrA-83Y;GyrA-87G;ParC-80I	MphE*;MsrE	OXA-1;SHV-28^;TEM-1D^	OXA-232	CTX-M-15	CatA1^;CatB4?	SulI	TetD	-	DfrA1;DfrA12;DfrA14	-	OmpK36GD	-	-	-	yes	yes	yes	wzi64	ybt 14; ICEKp5	-	iuc 1	-	-	rmpA2_8-60%	No	No	Yes	No	Yes
G18255511	2016	10	11	India	2016	MUMBAI	19.076	72.8777	bl	76	70-80	Female	231	4	2	KL51	O1v2	AadA2^;RmtF	GyrA-83I;ParC-80I;Qnr-S1	ErmB*;MphA	SHV-28*;TEM-1D^	OXA-232	CTX-M-15	CatA1^	SulI	-	-	DfrA12	Arr2	OmpK35-30%	OmpK36TD	-	-	yes	yes	yes	wzi104	ybt 14; ICEKp5	-	iuc 5	-	-	-	No	No	Yes	No	Yes
G18255512	2016	11	10	India	2016	MUMBAI	19.076	72.8777	ps	53	50-60	Male	231	4	2	KL51	O1v2	AadA2^;RmtF*?	GyrA-83I;ParC-80I;Qnr-S1	ErmB*;MphA	SHV-28*;TEM-1D^	NDM-1;OXA-232	CTX-M-15	-	SulI	-	-	DfrA12	Arr2	OmpK35-30%	OmpK36TD	-	-	yes	yes	yes	wzi104	ybt 14; ICEKp5	-	iuc 5	-	-	-	Yes	No	Yes	No	Yes
G18255513	2016	12	27	India	2016	MUMBAI	19.076	72.8777	bl	71	70-80	Female	395	1	2	KL64	O1v1	AadA2^;RmtB	GyrA-83I;ParC-80I;Qnr-S1	ErmB*;MphA?	OXA-1;TEM-1D^	NDM-5;OXA-181	CTX-M-15	CatA1^;CatB4?	SulI	-	-	DfrA12	-	OmpK35-32%	-	SHV-11	-	yes	yes	yes	wzi64	ybt 16; ICEKp12	-	-	-	-	-	No	Yes	No	Yes	Yes
G18255514	2016	11	27	India	2016	MUMBAI	19.076	72.8777	ti	75	70-80	Male	231	4	2	KL51	O1v2	AadA2^;RmtF	GyrA-83I;ParC-80I;Qnr-S1	ErmB*;MphA	SHV-28*;TEM-1D^	OXA-232	CTX-M-15?	CatA1^	SulI	-	-	DfrA12	Arr2	OmpK35-30%	OmpK36TD	-	-	yes	yes	yes	wzi104	ybt 14; ICEKp5	-	iuc 5	-	-	-	No	No	Yes	No	Yes
G18255515	2016	12	24	India	2016	MUMBAI	19.076	72.8777	ur	79	70-80	Female	45	1	2	KL62	O2v1	Aac6-Ib?;AadA1-pm*?;Aph3-Ia^;ArmA;StrA^;StrB	QnrB1?	EreA2*;ErmB*;MphE*;MsrE	OXA-1	OXA-232	CTX-M-15	CatB4?;CmlA5	SulI*;SulII*	TetD	-	DfrA14	Arr2	-	-	-	SHV-26*	yes	yes	yes	wzi149	ybt 10; ICEKp4	-	-	-	-	-	No	No	Yes	No	Yes
G18255516	2016	12	4	India	2016	MUMBAI	19.076	72.8777	wd	64	60-70	Male	1309	0	2	KL107	OL103	Aac3-IIa*;StrA^;StrB	QnrB1?	-	OXA-1;TEM-1D^	OXA-232	CTX-M-15	CatB4?	SulII	-	-	DfrA14	-	-	-	SHV-11^	-	yes	yes	yes	-	-	-	-	-	-	-	No	No	Yes	No	Yes
G18255517	2016	12	7	India	2016	MUMBAI	19.076	72.8777	bl	71	70-80	Female	16	1	2	KL81	OL101	Aac3-IIa^;AadA2^;RmtB;StrA^;StrB	GyrA-83F;GyrA-87N;ParC-84K;Qnr-S1	MphA	OXA-1;TEM-1D^	NDM-5;OXA-181	CTX-M-15	CatB4?	SulI;SulII	-	-	DfrA12;DfrA14	-	OmpK35-6%	OmpK36TD	-	SHV-26*	yes	yes	yes	wzi230	ybt 16; ICEKp12	-	-	-	-	-	No	Yes	No	Yes	Yes
G18255518	2016	12	24	India	2016	MUMBAI	19.076	72.8777	ur	26	20-30	Female	2096	4	2	KL64	O1v1	AadA2^;ArmA;Sat-2A	GyrA-83Y;GyrA-87G;ParC-80I	MphE*;MsrE	OXA-1;SHV-28^;TEM-1D^	OXA-232	CTX-M-15	CatA1^;CatB4?	SulI	TetD	-	DfrA1;DfrA12;DfrA14	-	OmpK36GD	-	-	-	yes	yes	yes	wzi64	ybt 14; ICEKp5	-	iuc 1	-	-	rmpA2_8-60%	No	No	Yes	No	Yes
G18255519	2016	2	12	India	2016	MUMBAI	19.076	72.8777	ur	75	70-80	Female	147	1	2	KL64	O2v1	RmtF?	GyrA-83I;ParC-80I;QnrB1?	MphA	-	OXA-181	CTX-M-15	CatA2*	-	-	-	DfrA14	Arr2	OmpK35-76%	OmpK36TD	SHV-11^	-	yes	yes	no	wzi64	ybt 10; ICEKp4	-	-	-	-	-	No	No	No	Yes	Yes
G18255520	2017	7	10	India	2017	MUMBAI	19.076	72.8777	bl	84	80-90	Male	231	4	2	KL51	O1v2	AadA2^;RmtF*?	GyrA-83I;ParC-80I;Qnr-S1	ErmB*;MphA	SHV-28*;TEM-1D^	OXA-232	CTX-M-15	CatA1^	SulI	-	-	DfrA12	Arr2	OmpK35-30%	OmpK36TD	-	-	yes	yes	yes	wzi104	ybt 14; ICEKp5	-	iuc 5	-	-	-	No	No	Yes	No	Yes
G18255521	2017	10	17	India	2017	MUMBAI	19.076	72.8777	bl	84	80-90	Male	231	4	2	KL51	O1v2	AadA2^;RmtF*?	GyrA-83I;ParC-80I;Qnr-S1	ErmB*;MphA	SHV-28*;TEM-1D^	OXA-232	CTX-M-15	CatA1^	SulI	-	-	DfrA12	Arr2	OmpK35-30%	OmpK36TD	-	-	yes	yes	yes	wzi104	ybt 14; ICEKp5	-	iuc 5	-	-	-	No	No	Yes	No	Yes
G18255522	2017	11	1	India	2017	MUMBAI	19.076	72.8777	bl	90	90-10	Male	395	1	2	KL64	O1v1	Aac3-IId^	GyrA-83I;ParC-80I;Qnr-S1;QnrB1	-	TEM-1D^	OXA-232	-	-	-	-	-	-	-	OmpK35-32%	-	SHV-11	-	yes	yes	yes	wzi64	ybt 16; ICEKp12	-	-	-	-	-	No	No	Yes	No	No
G18255523	2016	4	19	India	2016	MUMBAI	19.076	72.8777	ur	78	70-80	Female	147	1	2	KL64	O2v1	RmtF	GyrA-83I;ParC-80I;QnrB1?	MphA	-	OXA-181	CTX-M-15	CatA2*	-	-	-	DfrA14	Arr2	OmpK35-76%	OmpK36TD	SHV-11^	-	yes	yes	no	wzi64	ybt 10; ICEKp4	-	-	-	-	-	No	No	No	Yes	Yes
G18255524	2016	3	5	India	2016	MUMBAI	19.076	72.8777	ur	78	70-80	Male	147	1	2	KL64	O2v1	RmtF	GyrA-83I;ParC-80I;QnrB1?	MphA	-	OXA-181	CTX-M-15	CatA2*	-	-	-	DfrA14	Arr2	OmpK35-76%	OmpK36TD	SHV-11^	-	yes	yes	no	wzi64	ybt 10; ICEKp4	-	-	-	-	-	No	No	No	Yes	Yes
G18255525	2014	9	29	India	2014	MUMBAI	19.076	72.8777	ur	67	60-70	Female	147	1	1	KL64	O2v1	RmtF?	GyrA-83I;ParC-80I;QnrB1?	MphA	-	-	CTX-M-15	CatA2*	-	-	-	DfrA14	Arr2	OmpK35-76%	OmpK36TD	SHV-11^	-	yes	yes	no	wzi64	ybt 10; ICEKp4	-	-	-	-	-	No	No	No	No	Yes
G18255526	2014	4	1	India	2014	MUMBAI	19.076	72.8777	ta	58	50-60	Male	147	1	2	KL64	O2v1	RmtF	GyrA-83I;ParC-80I;QnrB1?	MphA	-	OXA-181	CTX-M-15	CatA2*	-	-	-	DfrA14	Arr2	OmpK35-76%	OmpK36TD	SHV-11^	-	yes	yes	no	wzi64	ybt 10; ICEKp4	-	-	-	-	-	No	No	No	Yes	Yes
G18255527	2014	6	6	India	2014	MUMBAI	19.076	72.8777	ur	92	90-10	Male	147	1	1	KL64	O2v1	-	GyrA-83I;ParC-80I;QnrB1?	MphA	-	-	CTX-M-15	CatA2*	-	-	-	DfrA14	Arr2	OmpK35-76%	OmpK36TD	SHV-11^	-	yes	yes	no	wzi64	ybt 10; ICEKp4	-	-	-	-	-	No	No	No	No	Yes
G18255528	2014	6	26	India	2014	MUMBAI	19.076	72.8777	ta	53	50-60	Male	147	1	2	KL64	O2v1	RmtF	GyrA-83I;ParC-80I;QnrB1?	MphA	-	OXA-181	CTX-M-15	CatA2*	-	-	-	DfrA14	Arr2	OmpK35-76%	OmpK36TD	SHV-11^	-	yes	yes	no	wzi64	ybt 10; ICEKp4	-	-	-	-	-	No	No	No	Yes	Yes
G18255529	2014	4	10	India	2014	MUMBAI	19.076	72.8777	th	89	80-90	Male	231	4	2	KL51	O1v2	AadA2^;RmtF	GyrA-83I;ParC-80I;Qnr-S1	ErmB*;MphA	SHV-28*;TEM-1D^	OXA-232	CTX-M-15	CatA1^	SulI	-	-	DfrA12	Arr2	OmpK35-30%	OmpK36TD	-	-	yes	yes	yes	wzi104	ybt 14; ICEKp5	-	iuc 5	-	-	-	No	No	Yes	No	Yes
G18255530	2015	9	23	India	2015	MUMBAI	19.076	72.8777	ur	63	60-70	Male	231	4	2	KL51	O1v2	AadA2^;RmtF*?	GyrA-83I;ParC-80I;Qnr-S1	ErmB*;MphA	SHV-28*;TEM-1D^	OXA-232	CTX-M-15	CatA1^	SulI	-	-	DfrA12	Arr2	OmpK35-30%	OmpK36TD	-	-	yes	yes	yes	wzi104	ybt 14; ICEKp5	-	iuc 5	-	-	-	No	No	Yes	No	Yes
G18255533	2014	11	4	India	2014	MUMBAI	19.076	72.8777	bl	90	90-10	Female	469	0	0	KL139	O3b	-	-	-	-	-	-	-	-	-	-	-	-	-	-	SHV-11^	-	yes	yes	yes	wzi493	-	-	-	-	-	-	No	No	No	No	No
G18255534	2014	5	29	India	2014	MUMBAI	19.076	72.8777	sp	60	60-70	Male	16	4	1	KL51	O3b	AadA2^;ArmA;RmtF	GyrA-83F;GyrA-87N;ParC-84K	ErmB*;MphE*;MsrE	OXA-1;TEM-1D^	-	CTX-M-15	CatA1*?;CatB4?	SulI	TetA;TetD*?	-	DfrA1;DfrA12	Arr6	OmpK35-69%	OmpK36TD	-	SHV-26*	yes	yes	yes	wzi50	ybt 9; ICEKp3	-	iuc 1	-	-	rmpA2_8-60%	No	No	No	No	Yes
G18255535	2014	4	1	India	2014	MUMBAI	19.076	72.8777	ti	35	30-40	Female	2096	4	1	KL64	O1v1	AadA2^;ArmA;Sat-2A	GyrA-83Y;GyrA-87G;ParC-80I	MphE*;MsrE	OXA-1;SHV-28^;TEM-1D^	-	CTX-M-15	CatA1^;CatB4?	SulI	TetD	-	DfrA1;DfrA12;DfrA14	-	OmpK36GD	-	-	-	yes	yes	yes	wzi64	ybt 14; ICEKp5	-	iuc 1	-	-	rmpA2_8-60%	No	No	No	No	Yes
G18255536	2014	5	29	India	2014	MUMBAI	19.076	72.8777	ps	35	30-40	Female	2096	4	3	KL64	O1v1	Aac3-IIa^;AadA2^;ArmA;RmtB*;Sat-2A;StrA^	GyrA-83Y;GyrA-87G;ParC-80I;QnrB1?	ErmB*;MphA?;MphE*;MsrE	OXA-1;SHV-28^;TEM-1D^	NDM-5;OXA-232	CTX-M-15	CatA1^;CatB4?	SulI;SulII	TetA;TetD	MgrB-51%	DfrA1;DfrA12;DfrA14	-	OmpK36GD	-	-	-	yes	yes	yes	wzi64	ybt 14; ICEKp5	-	iuc 1	-	-	rmpA2_8-60%	No	Yes	Yes	No	Yes
G18255537	2014	4	1	India	2014	MUMBAI	19.076	72.8777	sp	77	70-80	Male	395	1	2	KL64	O1v1	AadA2^;RmtB	GyrA-83I;ParC-80I;Qnr-S1	ErmB*;MphA?	TEM-1D^	NDM-5;OXA-232	CTX-M-15	CatA1^	SulI	-	-	DfrA12	-	OmpK35-32%	-	SHV-11	-	yes	yes	yes	wzi64	ybt 16; ICEKp12	-	-	-	-	rmpA2_8*-0%	No	Yes	Yes	No	Yes
G18255539	2014	5	29	India	2014	MUMBAI	19.076	72.8777	sp	63	60-70	Female	16	1	2	KL51	O3b	RmtF	GyrA-83F;GyrA-87N;ParC-84K	ErmB*	OXA-1	OXA-232	CTX-M-15	CatB4?	SulI	TetA	-	DfrA1	Arr3?	OmpK35-69%	OmpK36TD	-	SHV-26*	yes	yes	no	wzi50	ybt 9; ICEKp3	-	-	-	-	-	No	No	Yes	No	Yes
G18255540	2014	1	15	India	2014	MUMBAI	19.076	72.8777	sp	84	80-90	Male	395	1	2	KL64	O1v1	AadA2^;RmtB	GyrA-83I;ParC-80I;Qnr-S1	ErmB*;MphA?	TEM-1D^	NDM-5;OXA-232	CTX-M-15	CatA1^	SulI	-	-	DfrA12	-	OmpK35-32%	-	SHV-11	-	yes	yes	yes	wzi64	ybt 16; ICEKp12	-	-	-	-	-	No	Yes	Yes	No	Yes
G18255541	2014	1	15	India	2014	MUMBAI	19.076	72.8777	ps	52	50-60	Male	395	1	2	KL64	O1v1	Aac3-IId^	GyrA-83I;ParC-80I;Qnr-S1;QnrB1	-	TEM-1D^	OXA-232	SHV-31^	-	-	-	-	-	-	OmpK35-32%	-	-	-	yes	yes	yes	wzi64	ybt 16; ICEKp12	-	-	-	-	-	No	No	Yes	No	No
G18255542	2014	5	29	India	2014	MUMBAI	19.076	72.8777	ps	47	40-50	Male	2096	4	2	KL64	O1v1	AadA2^;ArmA;Sat-2A	GyrA-83Y;GyrA-87G;ParC-80I	MphE*;MsrE	OXA-1;SHV-28^;TEM-1D^	OXA-232	CTX-M-15	CatA1^;CatB4?	SulI	TetD	-	DfrA1;DfrA12;DfrA14	-	OmpK36GD	-	-	-	yes	yes	yes	wzi64	ybt 14; ICEKp5	-	iuc 1	-	-	rmpA2_8-60%	No	No	Yes	No	Yes
G18255543	2014	4	1	India	2014	MUMBAI	19.076	72.8777	ur	55	50-60	Male	16	4	2	KL51	O3b	RmtF	GyrA-83F;GyrA-87N;ParC-84K	-	OXA-1?	OXA-232	CTX-M-15	-	SulI	-	-	DfrA1	Arr3?	OmpK35-69%	OmpK36TD	-	SHV-26*;TEM-54*	yes	yes	no	wzi50	ybt 9; ICEKp3	-	iuc unknown	-	-	-	No	No	Yes	No	Yes
G18255544	2014	1	21	India	2014	MUMBAI	19.076	72.8777	ab	52	50-60	Male	469	0	0	KL139	O3b	-	-	-	-	-	-	-	-	-	-	-	-	-	-	SHV-11^	-	yes	yes	yes	wzi493	-	-	-	-	-	-	No	No	No	No	No
G18255545	2013	3	27	India	2013	MUMBAI	19.076	72.8777	bl	70	70-80	Female	395	1	2	KL64	O1v1	AadA2^;RmtB	GyrA-83I;ParC-80I;Qnr-S1	ErmB*;MphA?	TEM-1D^	NDM-5;OXA-232	CTX-M-15	CatA1^	SulI	-	-	DfrA12	-	OmpK35-32%	-	SHV-11	-	yes	yes	yes	wzi64	ybt 16; ICEKp12	-	-	-	-	-	No	Yes	Yes	No	Yes
G18255546	2014	2	4	India	2014	MUMBAI	19.076	72.8777	bl	30	30-40	Male	231	4	2	KL51	O1v2	AadA2^;RmtF*?	GyrA-83I;ParC-80I;Qnr-S1	ErmB*;MphA	SHV-28*;TEM-1D^	OXA-232	CTX-M-15	CatA1^	SulI	-	-	DfrA12	Arr2	OmpK35-30%	OmpK36TD	-	-	yes	yes	yes	wzi104	ybt 14; ICEKp5	-	iuc 5	-	-	-	No	No	Yes	No	Yes
G18255547	2016	2	22	India	2016	MUMBAI	19.076	72.8777	wd	67	60-70	Female	147	1	2	KL64	O2v1	-	GyrA-83I;ParC-80I;QnrB1?	MphA	-	OXA-181	CTX-M-15	CatA2*	-	-	-	DfrA14	Arr2	OmpK35-76%	OmpK36TD	SHV-11^	-	yes	yes	no	wzi64	ybt 10; ICEKp4	-	-	-	-	-	No	No	No	Yes	Yes
G18255548	2014	4	28	India	2014	MUMBAI	19.076	72.8777	ps	52	50-60	Male	147	1	2	KL64	O2v1	RmtF	GyrA-83I;ParC-80I;QnrB1?	MphA	-	OXA-181	CTX-M-15	CatA2*	-	-	-	DfrA14	Arr2	OmpK35-76%	OmpK36TD	SHV-11^	-	yes	yes	no	wzi64	ybt 10; ICEKp4	-	-	-	-	-	No	No	No	Yes	Yes
G18255549	2016	2	12	India	2016	MUMBAI	19.076	72.8777	ur	75	70-80	Female	147	1	2	KL64	O2v1	-	GyrA-83I;ParC-80I;QnrB1?	MphA	-	OXA-181	CTX-M-15	CatA2*	-	-	-	DfrA14	Arr2	OmpK35-76%	OmpK36TD	SHV-11^	-	yes	yes	no	wzi64	ybt 10; ICEKp4	-	-	-	-	-	No	No	No	Yes	Yes
G18255550	2016	2	29	India	2016	MUMBAI	19.076	72.8777	bl	76	70-80	Female	147	1	2	KL64	O2v1	RmtF?	GyrA-83I;ParC-80I;QnrB1?	MphA	-	OXA-181	CTX-M-15	CatA2*	-	-	-	DfrA14	Arr2	OmpK35-76%	OmpK36TD	SHV-11^	-	yes	yes	no	wzi64	ybt 10; ICEKp4	-	-	-	-	-	No	No	No	Yes	Yes
G18255551	2017	2	8	India	2017	MUMBAI	19.076	72.8777	bl	54	50-60	Female	16	1	2	KL81	OL101	Aac3-IIa^;AadA2^;RmtB;StrA^;StrB	GyrA-83F;GyrA-87N;ParC-84K;Qnr-S1	MphA	OXA-1;TEM-1D^	NDM-5;OXA-181	CTX-M-15	CatB4?	SulI;SulII	-	-	DfrA12;DfrA14	-	OmpK35-6%	OmpK36TD	-	SHV-26*	yes	yes	yes	wzi230	ybt 16; ICEKp12	-	-	-	-	-	No	Yes	No	Yes	Yes
G18255552	2017	2	9	India	2017	MUMBAI	19.076	72.8777	bl	26	20-30	Female	14	1	2	KL2	O1v1	Sat-2A	GyrA-83Y;GyrA-87G;ParC-80I	-	OXA-1;SHV-28^	OXA-232	CTX-M-15	CatA1^;CatB4?	-	-	-	DfrA1	-	OmpK35-70%	OmpK36GD	-	-	yes	yes	yes	wzi2	ybt 14; ICEKp5	-	-	-	-	-	No	No	Yes	No	Yes
G18255553	2017	5	9	India	2017	MUMBAI	19.076	72.8777	ca	72	70-80	Male	231	4	2	KL51	O1v2	AadA2^;RmtF*	GyrA-83I;ParC-80I;Qnr-S1	ErmB*;MphA	SHV-28*;TEM-1D^	OXA-232	CTX-M-15	CatA1^	SulI	-	-	DfrA12	Arr2	OmpK35-30%	OmpK36TD	-	-	yes	yes	yes	wzi104	ybt 14; ICEKp5	-	iuc 5	-	-	-	No	No	Yes	No	Yes
G18255554	2017	1	8	India	2017	MUMBAI	19.076	72.8777	ur	65	60-70	Male	231	1	2	KL51	O1v2	AadA1-pm?;Aph3-Ia^;RmtF	GyrA-83I;ParC-80I;Qnr-A1	MphA	SHV-28*;TEM-1D^	OXA-232	CTX-M-15	CatA1^;CmlA5*?	SulI;SulI*	TetA	-	DfrA5	Arr2	OmpK35-30%	OmpK36TD	-	-	yes	yes	yes	wzi104	ybt 14; ICEKp5	-	-	-	-	-	No	No	Yes	No	Yes
G18255555	2017	5	3	India	2017	MUMBAI	19.076	72.8777	sp	62	60-70	Male	231	4	2	KL51	O1v2	AadA2^;RmtF*?	GyrA-83I;ParC-80I;Qnr-S1	ErmB*;MphA	SHV-28*;TEM-1D^	OXA-232	CTX-M-15	CatA1^	SulI	-	-	DfrA12	Arr2	OmpK35-30%	OmpK36TD	-	-	yes	yes	yes	wzi104	ybt 14; ICEKp5	-	iuc 5	-	-	-	No	No	Yes	No	Yes
G18255556	2017	9	29	India	2017	MUMBAI	19.076	72.8777	bl	60	60-70	Female	147	1	2	KL64	O2v1	Aac3-IIa^;Aph3-Ia^;RmtF;StrA;StrB	GyrA-83I;ParC-80I;QnrB1?	MphA	OXA-1	OXA-232	CTX-M-15	CatB4?	SulI	-	-	DfrA12;DfrA14	Arr2	OmpK35-76%	-	SHV-11^	-	yes	yes	yes	wzi64	ybt 10; ICEKp4	-	-	-	-	-	No	No	Yes	No	Yes
G18255557	2017	9	26	India	2017	MUMBAI	19.076	72.8777	ur	86	80-90	Male	231	4	2	KL51	O1v2	AadA2^;RmtF*?	GyrA-83I;ParC-80I;Qnr-S1	ErmB*;MphA	SHV-28*;TEM-1D^	OXA-232	CTX-M-15	CatA1^	SulI	-	-	DfrA12	Arr2	OmpK35-30%	-	-	-	yes	yes	yes	wzi104	ybt 14; ICEKp5	-	iuc 5	-	-	-	No	No	Yes	No	Yes
G18255558	2017	10	3	India	2017	MUMBAI	19.076	72.8777	bl	32	30-40	Male	231	4	2	KL51	O1v2	AadA2^;RmtF*?	GyrA-83I;ParC-80I;Qnr-S1	ErmB*;MphA	SHV-28*;TEM-1D^	OXA-232	CTX-M-15	CatA1^	SulI	-	-	DfrA12	Arr2	OmpK35-30%	OmpK36TD	-	-	yes	yes	yes	wzi104	ybt 14; ICEKp5	-	iuc 5	-	-	-	No	No	Yes	No	Yes
G18255559	2017	7	30	India	2017	MUMBAI	19.076	72.8777	bm	71	70-80	Male	1248	1	2	KL27	O2v2	Aac3-IId^;Aac6-Ib;AadA1-pm*?;AphA6*	Qnr-S1;QnrB1?	-	OXA-9*;SHV-187*;TEM-1D^	NDM-1	CTX-M-15	-	-	TetD	-	-	-	-	-	-	-	yes	yes	yes	wzi27	ybt unknown	-	-	-	-	-	Yes	No	No	No	Yes
G18255561	2017	4	22	India	2017	MUMBAI	19.076	72.8777	bl	69	60-70	Male	147	1	2	KL64	O2v1	RmtF;StrB	GyrA-83I;ParC-80I	MphA	TEM-1D^	OXA-181	CTX-M-15	-	SulII	-	-	DfrA14	Arr2	OmpK35-76%	OmpK36TD	SHV-11^	-	yes	yes	yes	wzi64	ybt 10; ICEKp4	-	-	-	-	-	No	No	No	Yes	Yes
G18255562	2017	10	11	India	2017	MUMBAI	19.076	72.8777	bl	76	70-80	Female	231	4	2	KL51	O1v2	AadA2^;RmtF	GyrA-83I;ParC-80I	MphA	SHV-28*;TEM-1D^	OXA-232	CTX-M-15	-	SulI	-	-	DfrA12	Arr2	OmpK35-30%	OmpK36TD	-	-	yes	yes	yes	wzi104	ybt 14; ICEKp5	-	iuc 5	-	-	-	No	No	Yes	No	Yes
G18255564	2017	6	5	India	2017	MUMBAI	19.076	72.8777	ur	87	80-90	Female	231	4	2	KL51	O1v2	AadA2^;RmtF*?	GyrA-83I;ParC-80I;Qnr-S1	ErmB*;MphA	SHV-28*;TEM-1D^	OXA-232	CTX-M-15	CatA1^	SulI	-	-	DfrA12	Arr2	OmpK35-30%	OmpK36TD	-	-	yes	yes	yes	wzi104	ybt 14; ICEKp5	-	iuc 5	-	-	-	No	No	Yes	No	Yes
G18255565	2017	4	16	India	2017	MUMBAI	19.076	72.8777	ad	67	60-70	Female	231	4	2	KL51	O1v2	AadA2^;RmtF	GyrA-83I;ParC-80I;Qnr-S1	ErmB*;MphA	SHV-28*;TEM-1D^	OXA-232	CTX-M-15	CatA1^	SulI	-	-	DfrA12	Arr2	OmpK35-30%	OmpK36TD	-	-	yes	yes	yes	wzi104	ybt 14; ICEKp5	-	iuc 5	-	-	-	No	No	Yes	No	Yes
G18255566	2017	8	4	India	2017	MUMBAI	19.076	72.8777	ps	41	40-50	Male	1248	1	2	KL27	O2v2	Aac3-IId^;Aac6-Ib;AadA1-pm*?;AphA6*	Qnr-S1;QnrB1?	-	OXA-9*;SHV-187*;TEM-1D^	NDM-1	CTX-M-15	-	-	TetD	-	-	-	-	-	-	-	yes	yes	yes	wzi27	ybt unknown	-	-	-	-	-	Yes	No	No	No	Yes
G18255567	2017	11	10	India	2017	MUMBAI	19.076	72.8777	ps	53	50-60	Male	231	4	2	KL51	O1v2	AadA2^;RmtF*?	GyrA-83I;ParC-80I;Qnr-S1	MphA	SHV-28*;TEM-1D^	NDM-1;OXA-232	CTX-M-15	-	SulI	-	-	DfrA12	Arr2	OmpK35-30%	OmpK36TD	-	-	yes	yes	yes	wzi104	ybt 14; ICEKp5	-	iuc 5	-	-	-	Yes	No	Yes	No	Yes
G18255568	2017	4	9	India	2017	MUMBAI	19.076	72.8777	ca	61	60-70	Male	16	1	2	KL81	OL101	Aac3-IIa^;AadA2^;RmtB;StrA^;StrB	GyrA-83F;GyrA-87N;ParC-84K;Qnr-S1	MphA	OXA-1;TEM-1D^	NDM-5;OXA-181	CTX-M-15	CatB4?	SulI;SulII	-	-	DfrA12;DfrA14	-	OmpK35-6%	OmpK36TD	-	SHV-26*	yes	yes	yes	wzi230	ybt 16; ICEKp12	-	-	-	-	-	No	Yes	No	Yes	Yes
G18255569	2017	1	13	India	2017	MUMBAI	19.076	72.8777	bl	73	70-80	Female	16	0	2	KL48	O2v1	AadA2^;RmtF*?	GyrA-83F;GyrA-87A;ParC-84K;QnrB1	MphA	OXA-1;TEM-1D^	NDM-1	CTX-M-15	CatB4?	SulI	TetA	-	DfrA12	Arr2	OmpK35-59%	-	-	SHV-26*	yes	yes	yes	wzi151	-	-	-	-	-	-	Yes	No	No	No	Yes
G18255570	2017	2	8	India	2017	MUMBAI	19.076	72.8777	bo	75	70-80	Female	231	1	2	KL51	O1v2	RmtF*?	GyrA-83I;ParC-80I;Qnr-S1	-	SHV-28*;TEM-1D^	OXA-232	CTX-M-15	CatA1^	-	-	-	-	Arr2	OmpK35-30%	OmpK36TD	-	-	yes	yes	yes	wzi104	ybt 14; ICEKp5	-	-	-	-	-	No	No	Yes	No	Yes
G18255571	2017	1	11	India	2017	MUMBAI	19.076	72.8777	ur	61	60-70	Female	395	1	2	KL64	O1v1	AadA2^;RmtB	GyrA-83I;ParC-80I;QnrB1	ErmB*;MphA?	OXA-1	NDM-5;OXA-232	CTX-M-15;SHV-31	CatB4?	SulI	-	-	DfrA12	-	OmpK35-32%	-	-	-	yes	yes	yes	wzi64	ybt 16; ICEKp12	-	-	-	-	-	No	Yes	Yes	No	Yes
G18255572	2017	3	19	India	2017	MUMBAI	19.076	72.8777	ti	20	20-30	Male	5603	0	2	KL107	O1v1	RmtF?	Qnr-S1	-	TEM-1D^	NDM-1	CTX-M-15;SHV-13*	-	-	TetA	-	DfrA1	-	-	-	-	-	yes	yes	yes	wzi552	-	-	-	-	-	-	Yes	No	No	No	Yes
G18255573	2017	5	24	India	2017	MUMBAI	19.076	72.8777	bl	78	70-80	Male	147	1	2	KL64	O2v1	Aac3-IIa^;Aph3-Ia^;RmtF*?;StrA;StrB	GyrA-83I;ParC-80I;QnrB1?	MphA	OXA-1	OXA-232	CTX-M-15	CatB4?	SulI	-	-	DfrA12;DfrA14	Arr2	OmpK35-76%	-	SHV-11^	-	yes	yes	yes	wzi64	ybt 10; ICEKp4	-	-	-	-	-	No	No	Yes	No	Yes
G18255574	2017	9	8	India	2017	MUMBAI	19.076	72.8777	ur	67	60-70	Male	11	1	2	KL24	O2v1	AadA2^;ArmA;RmtF;StrA^;StrB	GyrA-83F;GyrA-87A;ParC-80I;QnrB1	MphE*;MsrE	TEM-1D^	OXA-232	CTX-M-15	-	SulI;SulII	-	-	DfrA12	Arr2	OmpK35-26%	OmpK36-38%	SHV-11	-	yes	yes	yes	wzi24	ybt 16; ICEKp12	-	-	-	-	-	No	No	Yes	No	Yes
G18255575	2017	8	23	India	2017	MUMBAI	19.076	72.8777	ur	80	80-90	Female	147	1	2	KL64	O2v1	Aac3-IIa^;Aph3-Ia^;RmtF	GyrA-83I;ParC-80I;QnrB1?	MphA	OXA-1	OXA-232	CTX-M-15	CatB4?	SulI	-	-	DfrA14	Arr2	OmpK35-76%	-	SHV-11^	-	yes	yes	yes	wzi64	ybt 10; ICEKp4	-	-	-	-	-	No	No	Yes	No	Yes
G18255576	2017	9	25	India	2017	MUMBAI	19.076	72.8777	ur	49	40-50	Male	14	1	2	KL2	O1v1	AadA2^;ArmA;Sat-2A	GyrA-83Y;GyrA-87G;ParC-80I;QnrB1?	MphE*;MsrE	OXA-1;SHV-28^	OXA-232	CTX-M-15	CatA1^;CatB4?	SulI	-	-	DfrA1;DfrA12;DfrA14	-	OmpK36GD	-	-	-	yes	yes	yes	wzi2	ybt 14; ICEKp5	-	-	-	-	-	No	No	Yes	No	Yes
G18255577	2017	1	28	India	2017	MUMBAI	19.076	72.8777	mo	0.1	0-10	Female	14	1	2	KL2	O1v1	Aac3-IId^;AadA1-pm*?;AadA2^;RmtB;Sat-2A	GyrA-83Y;GyrA-87G;ParC-80I	EreA2*;ErmB*;MphA?	OXA-1;TEM-1D^	NDM-5	CTX-M-15	CatA1^;CatB4?;CmlA5	SulI?	-	-	DfrA1;DfrA12	Arr2	OmpK35-69%	OmpK36GD	-	-	yes	yes	yes	wzi2	ybt 14; ICEKp5	-	-	-	-	-	No	Yes	No	No	Yes
G18255578	2017	9	20	India	2017	MUMBAI	19.076	72.8777	bl	39	30-40	Female	231	4	2	KL51	O1v2	AadA2^;RmtF	GyrA-83I;ParC-80I;Qnr-S1	ErmB*;MphA	SHV-28*;TEM-1D^	OXA-232	CTX-M-15	CatA1^	SulI	-	-	DfrA12	Arr2	OmpK35-30%	OmpK36TD	-	-	yes	yes	yes	wzi104	ybt 14; ICEKp5	-	iuc 5	-	-	-	No	No	Yes	No	Yes
G18255579	2017	9	16	India	2017	MUMBAI	19.076	72.8777	ur	81	80-90	Female	147	0	2	KL10	O3/O3a	AadA2^;RmtB	GyrA-83Y;GyrA-87A;ParC-80I	ErmB*;MphA*?	OXA-1;TEM-1D^	NDM-5	-	CatB4?	SulI	-	-	DfrA12	-	OmpK35-19%	OmpK36GD	SHV-11^	-	yes	yes	yes	wzi420	-	-	-	-	-	-	No	Yes	No	No	No
G18255580	2017	9	20	India	2017	MUMBAI	19.076	72.8777	bl	49	40-50	Male	101	1	2	KL17	O1v1	RmtF;StrA^	GyrA-83Y;GyrA-87G;ParC-80I	-	SHV-28*;TEM-1D^	NDM-1	CTX-M-15	-	SulII	-	-	-	Arr2	-	-	-	-	yes	yes	yes	wzi137	ybt 9; ICEKp3	-	-	-	-	-	Yes	No	No	No	Yes
G18255581	2017	7	13	India	2017	MUMBAI	19.076	72.8777	ur	84	80-90	Male	231	1	2	KL51	O1v2	AadA2^;RmtF	GyrA-83I;GyrA-87G;ParC-80I;QepA*	ErmB*;MphA?	TEM-1D^	OXA-232	CTX-M-15?;SHV-12	CatA1^	SulI	TetB*	-	DfrA12	Arr2	OmpK35-30%	OmpK36TD	-	-	yes	yes	yes	wzi104	ybt 14; ICEKp5	-	-	-	-	-	No	No	Yes	No	Yes
G18255582	2017	1	10	India	2017	MUMBAI	19.076	72.8777	ta	70	70-80	Male	395	1	2	KL64	O1v1	Aac3-IId^;AadA2^;RmtB	GyrA-83I;ParC-80I;QnrB1	ErmB*;MphA?	OXA-1;SHV-187*?;TEM-1D^	NDM-5;OXA-232	CTX-M-15	CatA1^;CatB4?	SulI	-	-	DfrA12	-	OmpK35-32%	-	-	-	yes	yes	yes	wzi64	ybt 16; ICEKp12	-	-	-	-	-	No	Yes	Yes	No	Yes
G18255583	2017	3	28	India	2017	MUMBAI	19.076	72.8777	ur	62	60-70	Male	14	1	3	KL2	O1v1	Aac3-IId^;AadA1-pm*?;AadA2^;AphA6*;ArmA;Sat-2A;StrA*;StrB*	GyrA-83Y;GyrA-87G;ParC-80I	EreA2*;MphE*;MsrE	OXA-1;SHV-28*;TEM-1D^	NDM-1	CTX-M-15	CatA1^;CatB4?;CmlA5	SulI*;SulII	TetD	MgrB-87%	DfrA1;DfrA12	Arr2	OmpK36GD	-	-	-	yes	yes	yes	wzi2	ybt 14; ICEKp5	-	-	-	-	-	Yes	No	No	No	Yes
G18255584	2017	3	23	India	2017	MUMBAI	19.076	72.8777	ur	66	60-70	Female	469	0	0	KL139	O3b	-	-	-	-	-	-	-	-	-	-	-	-	-	-	SHV-11^	-	yes	yes	yes	wzi493	-	-	-	-	-	-	No	No	No	No	No
G18255585	2017	1	10	India	2017	MUMBAI	19.076	72.8777	ur	63	60-70	Male	11	1	2	KL15	O4	RmtF?	GyrA-83I;ParC-80I	-	-	NDM-1	CTX-M-15	-	-	-	-	-	Arr2	OmpK36-0%	-	SHV-11	-	yes	yes	yes	wzi50	ybt 9; ICEKp3	-	-	-	-	-	Yes	No	No	No	Yes
G18255586	2017	8	27	India	2017	MUMBAI	19.076	72.8777	bl	72	70-80	Male	469	0	0	KL139	O3b	-	-	-	-	-	-	-	-	-	-	-	-	-	-	SHV-11^	-	yes	yes	yes	wzi493	-	-	-	-	-	-	No	No	No	No	No
G18255587	2017	8	16	India	2017	MUMBAI	19.076	72.8777	bl	57	50-60	Male	14	1	1	KL2	O1v1	Sat-2A	GyrA-83Y;GyrA-87G;ParC-80I	-	OXA-1;SHV-28^	-	CTX-M-15	CatA1^;CatB4?	-	-	-	DfrA1	-	OmpK35-70%	OmpK36GD	-	-	yes	yes	yes	wzi2	ybt 14; ICEKp5	-	-	-	-	-	No	No	No	No	Yes
G18255588	2017	9	3	India	2017	MUMBAI	19.076	72.8777	ur	64	60-70	Female	469	0	0	KL139	O3b	-	-	-	-	-	-	-	-	-	-	-	-	-	-	SHV-11^	-	yes	yes	yes	wzi493	-	-	-	-	-	-	No	No	No	No	No
G18255589	2017	6	23	India	2017	MUMBAI	19.076	72.8777	bl	71	70-80	Female	147	1	2	KL64	O2v1	RmtF;StrB	GyrA-83I;ParC-80I;QnrB1?	MphA	TEM-1D^	OXA-181	CTX-M-15	CatA2*	SulII	-	-	DfrA12	Arr2	OmpK35-76%	OmpK36TD	SHV-11^	-	yes	yes	yes	wzi64	ybt 10; ICEKp4	-	-	-	-	-	No	No	No	Yes	Yes
G18255592	2017	9	18	India	2017	MUMBAI	19.076	72.8777	bl	38	30-40	Male	14	1	2	KL64	O1v1	AadA2^;ArmA;Sat-2A	GyrA-83Y;GyrA-87G;ParC-80I	ErmB*;MphE*;MsrE	OXA-1;SHV-28^	OXA-232	CTX-M-15	CatA1^	SulI	TetD	-	DfrA1;DfrA12;DfrA14	-	OmpK36GD	-	-	-	yes	yes	yes	wzi64	ybt 14; ICEKp5	-	-	-	-	-	No	No	Yes	No	Yes
G18255593	2017	1	8	India	2017	MUMBAI	19.076	72.8777	bl	49	40-50	Male	231	4	2	KL51	O1v2	AadA2^;RmtF*?	GyrA-83I;ParC-80I;Qnr-S1	ErmB*;MphA	SHV-28*;TEM-1D^	OXA-232	CTX-M-15	CatA1^	SulI	-	-	DfrA12	Arr2	OmpK35-30%	OmpK36TD	-	-	yes	yes	yes	wzi104	ybt 14; ICEKp5	-	iuc 5	-	-	-	No	No	Yes	No	Yes
G18255594	2017	4	23	India	2017	MUMBAI	19.076	72.8777	bl	62	60-70	Male	395	1	2	KL64	O1v1	-	GyrA-83I;ParC-80I	-	-	OXA-232	-	-	-	-	-	-	-	OmpK35-32%	-	SHV-11	-	yes	yes	yes	wzi64	ybt 16; ICEKp12	-	-	-	-	-	No	No	Yes	No	No
G18255595	2017	8	13	India	2017	MUMBAI	19.076	72.8777	ur	83	80-90	Male	147	0	3	KL10	O3/O3a	AadA2^;RmtB	GyrA-83Y;GyrA-87A;ParC-80I;QnrB1	ErmB*;MphA?	TEM-1D^	NDM-5	CTX-M-15	-	SulI	-	MgrB-36%	DfrA12	-	OmpK35-19%	OmpK36GD	SHV-11^	-	yes	yes	yes	wzi420	-	-	-	-	-	-	No	Yes	No	No	Yes
G18255596	2017	9	10	India	2017	MUMBAI	19.076	72.8777	bl	74	70-80	Male	147	0	2	KL10	O3/O3a	AadA1-pm*?;AadA2^;ArmA;RmtB;StrA^;StrB	GyrA-83Y;GyrA-87A;ParC-80I;QnrB1	EreA2*;ErmB*;MphA?;MphE*;MsrE	OXA-1?;TEM-1D^	NDM-5;OXA-232	CTX-M-15	CatB4?;CmlA5	SulI;SulII	-	-	DfrA12	Arr2	OmpK35-19%	OmpK36GD	SHV-11^	-	yes	yes	yes	wzi420	-	-	-	-	-	-	No	Yes	Yes	No	Yes
G18255597	2017	3	19	India	2017	MUMBAI	19.076	72.8777	ti	20	20-30	Male	231	4	2	KL51	O1v2	AadA2^	GyrA-83I;ParC-80I;Qnr-S1	ErmB*;MphA	SHV-28*;TEM-1D^	OXA-232	CTX-M-15	CatA1^	SulI	-	-	DfrA12	Arr2	OmpK35-30%	OmpK36TD	-	-	yes	yes	yes	wzi104	ybt 14; ICEKp5	-	iuc 5	-	-	-	No	No	Yes	No	Yes
G18255598	2017	7	19	India	2017	MUMBAI	19.076	72.8777	ur	67	60-70	Male	14	1	2	KL2	O1v1	Aac3-IId^;Aac6Ib-cr^;AadA1-pm?;AadA2^;Sat-2A;StrA*?;StrB	GyrA-83Y;GyrA-87G;ParC-80I;Qnr-S1	EreA2*?;ErmB*;MphA?	OXA-1;OXA-9;TEM-1D^	NDM-5;OXA-181	CTX-M-15	CatB4?;CmlA5	SulI?;SulII	-	-	DfrA1;DfrA12	Arr2	OmpK35-21%	OmpK36GD	-	-	yes	yes	yes	wzi2	ybt 14; ICEKp5	-	-	-	-	-	No	Yes	No	Yes	Yes
G18255599	2017	7	9	India	2017	MUMBAI	19.076	72.8777	bl	48	40-50	Female	14	1	3	KL2	O1v1	Aac3-IId^;AadA1-pm*?;AadA2^;AphA6*;ArmA;Sat-2A;StrA*;StrB*	GyrA-83Y;GyrA-87G;ParC-80I	EreA2*;MphE*;MsrE	OXA-1;SHV-28^;TEM-1D^	NDM-1	CTX-M-15	CatA1^;CatB4?;CmlA5	SulI*;SulII	TetD	MgrB-87%	DfrA1;DfrA12	Arr2	OmpK36GD	-	-	-	yes	yes	yes	wzi2	ybt 14; ICEKp5	-	-	-	-	-	Yes	No	No	No	Yes
G18255600	2017	3	28	India	2017	MUMBAI	19.076	72.8777	bl	29	20-30	Male	231	4	2	KL51	O1v2	AadA2^;RmtF;StrA*?	GyrA-83I;ParC-80I;Qnr-S1	ErmB*;MphA	TEM-1D^	OXA-232	CTX-M-15	CatA1^	SulI	-	-	DfrA12	Arr2	OmpK35-30%	-	SHV-11^	-	yes	yes	yes	wzi104	ybt 14; ICEKp5	-	iuc 5	-	-	-	No	No	Yes	No	Yes
G18255601	2017	3	30	India	2017	MUMBAI	19.076	72.8777	sp	57	50-60	Female	395	1	2	KL64	O1v1	AadA2^;RmtB	GyrA-83I;ParC-80I	ErmB*;MphA?	OXA-1;TEM-1D^	NDM-5	CTX-M-15	CatA1^;CatB4?	SulI	-	-	DfrA12	-	OmpK35-32%	-	SHV-11	-	yes	yes	yes	wzi64	ybt 16; ICEKp12	-	-	-	-	-	No	Yes	No	No	Yes
G18255602	2017	8	1	India	2017	MUMBAI	19.076	72.8777	bl	80	80-90	Male	2096	4	2	KL64	O1v1	AadA2^;ArmA;Sat-2A	GyrA-83Y;GyrA-87G;ParC-80I	MphE*;MsrE	OXA-1;SHV-28^;TEM-1D^	OXA-232	CTX-M-15	CatA1^;CatB4?	SulI	TetD	-	DfrA1;DfrA12	-	OmpK36GD	-	-	-	yes	yes	no	wzi64	ybt 14; ICEKp5	-	iuc 1	-	-	rmpA2_8-60%	No	No	Yes	No	Yes
G18255603	2017	9	24	India	2017	MUMBAI	19.076	72.8777	pm	71	70-80	Male	15	1	2	KL2	O1v1	Aac6-Ib*?;RmtC	GyrA-83F;GyrA-87A;ParC-80I	-	CMY-6;SHV-28^	NDM-1	CTX-M-15	-	SulI	-	-	-	-	-	-	-	-	yes	yes	yes	wzi2	ybt 16; ICEKp12	-	-	-	-	-	Yes	No	No	No	Yes
G18255604	2017	6	16	India	2017	MUMBAI	19.076	72.8777	ta	84	80-90	Male	14	1	2	KL2	O1/O2v1	Aac3-IId^;AadA1-pm*?;AadA2^;AphA6*;ArmA;RmtB;Sat-2A;StrA*;StrB*	GyrA-83Y;GyrA-87G;ParC-80I	EreA2*;ErmB*;MphA?;MphE*;MsrE	OXA-1;TEM-1D^	OXA-232	CTX-M-15	CatA1^;CatB4?;CmlA5	SulI?;SulII	-	-	DfrA1;DfrA12	Arr2	OmpK36GD	-	SHV-11^	-	yes	yes	yes	wzi2	ybt 14; ICEKp5	-	-	-	-	-	No	No	Yes	No	Yes
G18255605	2017	4	24	India	2017	MUMBAI	19.076	72.8777	ca	62	60-70	Male	231	4	2	KL51	O1v2	AadA2^;RmtF	GyrA-83I;ParC-80I;Qnr-S1	ErmB*;MphA	SHV-28*;TEM-1D^	OXA-232	CTX-M-15	CatA1^	SulI	-	-	DfrA12	Arr2	OmpK35-30%	OmpK36TD	-	-	yes	yes	yes	-	ybt 14; ICEKp5	-	iuc 5	-	-	-	No	No	Yes	No	Yes
G18255606	2017	2	14	India	2017	MUMBAI	19.076	72.8777	bl	38	30-40	Female	231	4	2	KL51	O1v2	AadA2^;RmtF?	GyrA-83I;ParC-80I;Qnr-S1	ErmB*;MphA	SHV-28*;TEM-1D^	OXA-232	CTX-M-15	CatA1^	SulI	-	-	DfrA12	Arr2	OmpK35-30%	OmpK36TD	-	-	yes	yes	yes	wzi104	ybt 14; ICEKp5	-	iuc 5	-	-	-	No	No	Yes	No	Yes
G18255607	2017	10	1	India	2017	MUMBAI	19.076	72.8777	ur	60	60-70	Female	147	1	2	KL51	O2v2	AadA2^;RmtB;RmtF	GyrA-83I;ParC-80I;QnrB1?	ErmB*;MphA?	TEM-1D^	NDM-5;OXA-181	CTX-M-15	-	SulI	-	-	DfrA12;DfrA14	Arr2	OmpK35-76%	OmpK36TD	SHV-11^	-	yes	yes	yes	wzi104	ybt 14; ICEKp5	-	-	-	-	-	No	Yes	No	Yes	Yes
G18255608	2017	4	13	India	2017	MUMBAI	19.076	72.8777	ps	52	50-60	Female	231	4	2	KL51	O1v2	AadA2^;RmtF	GyrA-83I;ParC-80I;Qnr-S1	ErmB*;MphA	SHV-28*;TEM-1D^	OXA-232	CTX-M-15	CatA1^	SulI	-	-	DfrA12	Arr2	OmpK35-30%	OmpK36TD	-	-	yes	yes	yes	wzi104	ybt 14; ICEKp5	-	iuc 5	-	-	-	No	No	Yes	No	Yes
G18255610	2017	4	15	India	2017	MUMBAI	19.076	72.8777	ps	60	60-70	Female	14	1	2	KL2	O1v1	Aac3-IId^;AadA1-pm?;AadA2^;RmtB;StrA*;StrB*	GyrA-83Y;GyrA-87G;ParC-80I	EreA2*?;ErmB*;MphA?	OXA-1;OXA-9;SHV-28*	NDM-5;OXA-181	CTX-M-15	CatA1^;CatB4?;CmlA5	SulI?;SulII	-	-	DfrA12	Arr2	OmpK35-69%	OmpK36GD	-	-	yes	yes	yes	wzi2	ybt 14; ICEKp5	-	-	-	-	-	No	Yes	No	Yes	Yes
G18255611	2017	9	26	India	2017	MUMBAI	19.076	72.8777	bl	58	50-60	Male	231	4	2	KL51	O1v2	AadA2^;RmtF	GyrA-83I;ParC-80I;Qnr-S1	ErmB*;MphA	SHV-28*;TEM-1D^	OXA-232	CTX-M-15	CatA1^	SulI	-	-	DfrA12	Arr2	OmpK35-30%	OmpK36TD	-	-	yes	yes	yes	wzi104	ybt 14; ICEKp5	-	iuc 5	-	-	-	No	No	Yes	No	Yes
G18255612	2017	5	3	India	2017	MUMBAI	19.076	72.8777	ps	54	50-60	Male	231	4	2	KL64	O1v1	AadA2^;RmtF?	GyrA-83I;ParC-80I;Qnr-S1	ErmB*;MphA	SHV-28*;TEM-1D^	OXA-232	CTX-M-15?	CatA1^	SulI	-	-	DfrA12	Arr2	OmpK35-30%	OmpK36TD	-	-	yes	yes	yes	wzi64	ybt 9; ICEKp3	-	iuc 5	-	-	-	No	No	Yes	No	Yes
G18255613	2017	5	2	India	2017	MUMBAI	19.076	72.8777	ps	71	70-80	Female	147	1	2	KL64	O2v1	RmtF;StrB	GyrA-83I;ParC-80I	MphA	TEM-1D^	OXA-181	CTX-M-15	-	SulII	-	-	DfrA14	Arr2	OmpK35-76%	OmpK36TD	SHV-11^	-	yes	yes	yes	wzi64	ybt 10; ICEKp4	-	-	-	-	-	No	No	No	Yes	Yes
G18255614	2017	10	1	India	2017	MUMBAI	19.076	72.8777	bl	45	40-50	Female	231	1	2	KL51	O2v2	AadA2^;RmtF*?	GyrA-83I;GyrA-87G;ParC-80I;QepA*	ErmB*;MphA?	SHV-28*;TEM-1D^	OXA-232	CTX-M-15?	CatA1^	SulI	TetB*?	-	DfrA12	Arr2	OmpK35-30%	OmpK36TD	-	-	yes	yes	yes	wzi104	ybt 14; ICEKp5	-	-	-	-	-	No	No	Yes	No	Yes
G18255712	2017	1	8	India	2017	Trichy	10.7905	78.7047	ur	20	20-30	Male	101	0	2	KL106	O1v2	-	-	-	SHV-28*	OXA-232	-	-	-	-	-	-	-	-	-	-	-	yes	yes	yes	wzi29	-	-	-	-	-	-	No	No	Yes	No	No
G18255713	2017	9	14	India	2017	Trichy	10.7905	78.7047	ur	46	40-50	Male	147	1	1	KL64	O2v1	RmtF*?;StrA;StrB	GyrA-83I;ParC-80I;Qnr-S1	-	TEM-1D^	-	CTX-M-15	-	SulI	TetA	-	DfrA1	Arr2	OmpK35-7%	-	SHV-11^	-	yes	yes	yes	wzi64	ybt 16; ICEKp12	-	-	-	-	-	No	No	No	No	Yes
G18255771	2017	11	22	India	2017	BANGALORE	12.9716	77.5946	ta	14	2020-10-01	Female	48	1	1	KL62	O1v1	Aac3-IIa^;AadA1-pm*?	GyrA-83Y;QnrB1?	-	OXA-1;OXA-9*	-	CTX-M-15	CatB4?	-	TetA;TetD	-	-	-	-	-	-	-	yes	yes	yes	wzi62	ybt 15; ICEKp11	-	-	-	-	-	No	No	No	No	Yes
G18255772	2015	6	5	India	2015	MUMBAI	19.076	72.8777	ta	87	80-90	Male	231	4	2	KL51	O1v2	AadA2^	GyrA-83I;ParC-80I;Qnr-S1	ErmB*;MphA	SHV-28*;TEM-1D^	OXA-232	CTX-M-15	CatA1^	SulI	-	-	DfrA12	Arr2	OmpK35-30%	OmpK36TD	-	-	yes	yes	yes	wzi104	ybt 14; ICEKp5	-	iuc 5	-	-	-	No	No	Yes	No	Yes
G18255775	2017	12	9	India	2017	PONDICHERRY	11.9416	79.8083	cc	42	40-50	Male	231	4	2	KL51	O1v2	AadA2^;RmtF*?	GyrA-83I;ParC-80I;Qnr-S1	ErmB*;MphA*	SHV-28*;TEM-1D^	OXA-232	CTX-M-15	CatA1^	SulI	-	-	DfrA12	Arr2	OmpK35-30%	OmpK36TD	-	-	yes	yes	yes	wzi104	ybt 14; ICEKp5	-	iuc 5	-	-	-	No	No	Yes	No	Yes
G18255872	2017	3	15	India	2017	JODHPUR	26.2389	73.0243	wd	31	30-40	Male	38	1	2	KL52	OL101	Aac3-IIa^;AadA1-pm*?;AphA6*;RmtF;StrA^;StrB	GyrA-83F;GyrA-87A;ParC-80I;Qnr-S1;QnrB1?	-	OXA-1;OXA-9	NDM-1;OXA-232	CTX-M-15	CatB4?	SulII	TetA	-	DfrA14	Arr2	OmpK35-21%	OmpK36GD	SHV-11^	-	yes	yes	yes	wzi50	ybt unknown	-	-	-	-	-	Yes	No	Yes	No	Yes
G18255884	2017	3	6	India	2017	JODHPUR	26.2389	73.0243	bl	69	60-70	Female	38	1	2	KL52	OL101	Aac3-IIa^;AadA1-pm*?;AphA6*;RmtF*?;StrA^;StrB	GyrA-83F;GyrA-87A;ParC-80I;Qnr-S1;QnrB1?	-	OXA-1;OXA-9	NDM-1;OXA-232	CTX-M-15	CatB4?	SulII	TetA	-	DfrA14	Arr2	OmpK35-21%	OmpK36GD	SHV-11^	-	no	yes	yes	wzi50	ybt unknown	-	-	-	-	-	Yes	No	Yes	No	Yes
G18255885	2017	3	14	India	2017	JODHPUR	26.2389	73.0243	bx	64	60-70	Female	14	1	1	KL2	O1/O2v1	Aac6-Ib;AadA1-pm?;RmtB;Sat-2A	GyrA-83Y;GyrA-87G;ParC-80I	EreA2*	OXA-9;SHV-28^	-	CTX-M-15	CmlA5	SulI*	-	-	DfrA1	Arr2	OmpK35-8%	OmpK36GD	-	-	yes	yes	yes	wzi2	ybt 14; ICEKp5	-	-	-	-	-	No	No	No	No	Yes
G18255886	2017	3	8	India	2017	JODHPUR	26.2389	73.0243	ur	1	0-10	Male	231	4	2	KL51	O1v2	AadA2^	GyrA-83I;ParC-80I;Qnr-S1	ErmB*;MphA	TEM-1D^	OXA-232	CTX-M-15?;SHV-12	CatA1^	SulI	-	-	DfrA12	-	OmpK35-30%	OmpK36TD	-	-	yes	yes	yes	wzi104	ybt 14; ICEKp5	-	iuc 5	-	-	-	No	No	Yes	No	Yes
G18255899	2017	12	27	India	2017	MANGALORE	12.9141	74.856	ta	70	70-80	Female	231	4	1	KL51	O1v2	AadA2^;RmtF*?	GyrA-83I;ParC-80I;Qnr-S1	ErmB*;MphA	SHV-28*;TEM-1D^	-	CTX-M-15	CatA1^	SulI	-	-	DfrA12	Arr2	OmpK35-30%	OmpK36TD	-	-	yes	yes	yes	wzi104	ybt 14; ICEKp5	-	iuc 5	-	-	-	No	No	No	No	Yes
G18255942	2015	10	3	India	2015	KOLAR	13.177	78.202	tr	33	30-40	Female	14	1	1	KL2	O1/O2v1	Aac6-Ib;AadA1-pm?;RmtB;Sat-2A	GyrA-83Y;GyrA-87G;ParC-80I	EreA2*	OXA-9;SHV-28^;TEM-1D^	-	CTX-M-15	CmlA5	SulI*	-	-	DfrA1	Arr2	OmpK35-8%	OmpK36GD	-	-	yes	yes	yes	wzi2	ybt 14; ICEKp5	-	-	-	-	-	No	No	No	No	Yes
G18255976	2017	8	3	India	2017	KOLAR	13.177	78.202	ta	60	60-70	Female	231	4	1	KL51	O1v2	AadA2^;RmtF	GyrA-83I;ParC-80I;Qnr-S1	ErmB*;MphA	SHV-28*;TEM-1D^	-	CTX-M-15	CatA1^	SulI	-	-	DfrA12	Arr2	OmpK35-30%	OmpK36TD	-	-	yes	yes	yes	wzi104	ybt 14; ICEKp5	-	iuc 5	-	-	-	No	No	No	No	Yes
G18255979	2017	5	2	India	2017	KOLAR	13.177	78.202	ta	22	20-30	Male	231	4	1	KL51	O1v2	AadA2^;RmtF*?	GyrA-83I;ParC-80I;Qnr-S1	ErmB*;MphA	SHV-28*;TEM-1D^	-	CTX-M-15	CatA1^	SulI?	-	-	DfrA12	Arr2	OmpK35-30%	OmpK36TD	-	-	yes	yes	yes	wzi104	ybt 14; ICEKp5	-	iuc 5	-	-	-	No	No	No	No	Yes
G18255980	2017	10	2	India	2017	KOLAR	13.177	78.202	ps	25	20-30	Female	231	4	1	KL51	O1v2	AadA2^;RmtF	GyrA-83I;ParC-80I;Qnr-S1	ErmB*;MphA	SHV-28*;TEM-1D^	-	CTX-M-15	CatA1^	SulI	-	-	DfrA12	Arr2	OmpK35-30%	OmpK36TD	-	-	yes	yes	yes	wzi104	ybt 14; ICEKp5	-	iuc 5	-	-	-	No	No	No	No	Yes
G18255982	2017	5	1	India	2017	KOLAR	13.177	78.202	ps	68	60-70	Female	231	4	1	KL51	O1v2	AadA2^;RmtF	GyrA-83I;ParC-80I;Qnr-S1	ErmB*;MphA	SHV-28*;TEM-1D^	-	CTX-M-15	CatA1^	SulI	-	-	DfrA12	Arr2	OmpK35-30%	OmpK36TD	-	-	yes	yes	yes	wzi104	ybt 14; ICEKp5	-	iuc 5	-	-	-	No	No	No	No	Yes
G18256167	2017	6	30	India	2017	MUMBAI	19.076	72.8777	ur	66	60-70	Female	147	1	2	KL64	O2v1	-	GyrA-83I;ParC-80I;QnrB1?	MphA	-	OXA-181	CTX-M-15	CatA2*	-	-	-	DfrA14	Arr2	OmpK35-76%	OmpK36TD	SHV-11^	-	yes	yes	no	wzi64	ybt 10; ICEKp4	-	-	-	-	-	No	No	No	Yes	Yes
G18256168	2017	3	3	India	2017	MUMBAI	19.076	72.8777	ta	53	50-60	Female	147	0	3	KL10	O3/O3a	AadA2^;RmtB	GyrA-83Y;GyrA-87A;ParC-80I;QnrB1	ErmB*;MphA?	TEM-1D^	NDM-5	CTX-M-15	-	SulI	-	MgrB-36%	DfrA12	-	OmpK35-19%	OmpK36GD	SHV-11^	-	yes	yes	yes	wzi420	-	-	-	-	-	-	No	Yes	No	No	Yes
G18256171	2017	8	8	India	2017	MUMBAI	19.076	72.8777	ur	58	50-60	Male	15	4	2	KL112	O1v1	Aac3-IIa^;AadA2^;ArmA?;RmtB;StrA^;StrB	GyrA-83F;GyrA-87A;ParC-80I;QnrB1?	ErmB*;MphA?;MphE*?	OXA-1*;SHV-28^;TEM-1D^	NDM-5;OXA-232	CTX-M-15	CatB4?	SulI;SulII	TetA	-	DfrA12;DfrA14	-	-	-	-	-	yes	yes	yes	wzi93	ybt 10; ICEKp4	-	iuc unknown	-	-	rmpA2_3*-0%	No	Yes	Yes	No	Yes
G18256172	2017	8	10	India	2017	MUMBAI	19.076	72.8777	ps	67	60-70	Male	37	1	2	KL15	O4	RmtB*?	QnrB4	-	DHA-1;TEM-104?	NDM-5*;OXA-232	-	-	SulI	-	-	DfrA1	-	-	-	SHV-11^	-	yes	yes	yes	wzi50	ybt unknown	-	-	-	-	-	No	Yes	Yes	No	No
G18256173	2017	6	4	India	2017	MUMBAI	19.076	72.8777	ps	18	2020-10-01	Male	147	1	1	KL64	O2v1	RmtF	GyrA-83I;ParC-80I;QnrB1?	MphA	-	-	CTX-M-15	CatA2*	-	-	-	DfrA14	Arr2	OmpK35-76%	OmpK36TD	SHV-11^	-	yes	yes	no	wzi64	ybt 10; ICEKp4	-	-	-	-	-	No	No	No	No	Yes
G18256174	2017	3	23	India	2017	MUMBAI	19.076	72.8777	ur	66	60-70	Female	147	1	2	KL64	O2v1	RmtF	GyrA-83I;ParC-80I;QnrB1?	MphA	-	OXA-181	CTX-M-15	CatA2*	-	-	-	DfrA14	Arr2	OmpK35-76%	OmpK36TD	SHV-11^	-	yes	yes	no	wzi64	ybt 10; ICEKp4	-	-	-	-	-	No	No	No	Yes	Yes
G18256175	2017	11	24	India	2017	MUMBAI	19.076	72.8777	bl	58	50-60	Female	231	4	2	KL51	O1v2	AadA2^;RmtF*?	GyrA-83I;ParC-80I;Qnr-S1	ErmB*;MphA	SHV-28*;TEM-1D^	OXA-232	CTX-M-15	CatA1^	SulI	-	-	DfrA12	Arr2	OmpK35-30%	OmpK36TD	-	-	yes	yes	yes	wzi104	ybt 14; ICEKp5	-	iuc 5	-	-	-	No	No	Yes	No	Yes
G18256176	2017	12	17	India	2017	BANGALORE	12.9716	77.5946	bl	14	2020-10-01	Male	37	0	0	KL15	O4	-	QnrB4	-	DHA-1	-	-	-	SulI	-	-	DfrA1	-	-	-	SHV-11^	-	yes	yes	yes	wzi50	-	-	-	-	-	-	No	No	No	No	No
G18256177	2017	5	23	India	2017	MUMBAI	19.076	72.8777	ur	85	80-90	Female	437	1	2	KL36	O4	RmtB	GyrA-83I;ParC-80I	ErmB*;MphA?	TEM-1D^	NDM-5;OXA-232	CTX-M-15	-	SulI	-	-	DfrA30*	-	OmpK36GD	-	SHV-11	-	yes	yes	yes	wzi109	ybt 9; ICEKp3	-	-	-	-	-	No	Yes	Yes	No	Yes
G18256178	2017	5	26	India	2017	MUMBAI	19.076	72.8777	ur	61	60-70	Male	437	1	2	KL36	O4	RmtB	GyrA-83I;ParC-80I	ErmB*;MphA?	TEM-1D^	NDM-5;OXA-232	CTX-M-15	-	SulI	-	-	DfrA30*	-	OmpK36GD	-	SHV-11	-	yes	yes	yes	wzi109	ybt 9; ICEKp3	-	-	-	-	-	No	Yes	Yes	No	Yes
G18256179	2017	12	15	India	2017	MUMBAI	19.076	72.8777	bi	21	20-30	Male	437	1	2	KL36	O4	RmtB	GyrA-83I;ParC-80I	ErmB*;MphA?	TEM-1D^	NDM-5;OXA-232	CTX-M-15	-	SulI	-	-	DfrA30*	-	OmpK36GD	-	SHV-11	-	yes	yes	yes	wzi109	ybt 9; ICEKp3	-	-	-	-	-	No	Yes	Yes	No	Yes
G18256181	2017	10	17	India	2017	MUMBAI	19.076	72.8777	bl	67	60-70	Female	37	1	2	KL15	O4	RmtB	QnrB4	ErmB*;MphA?	DHA-1	NDM-5;OXA-232	CTX-M-15	-	SulI	-	-	DfrA1	-	-	-	SHV-11^	-	yes	yes	yes	wzi50	ybt unknown	-	-	-	-	-	No	Yes	Yes	No	Yes
G18256182	2017	11	10	India	2017	MUMBAI	19.076	72.8777	ur	64	60-70	Male	231	4	1	KL51	O1v2	AadA2^;RmtF	GyrA-83I;ParC-80I;Qnr-S1	ErmB*;MphA	SHV-28*;TEM-1D^	-	CTX-M-15	CatA1^	SulI	-	-	DfrA12	Arr2	OmpK35-30%	OmpK36TD	-	-	yes	yes	yes	wzi104	ybt 14; ICEKp5	-	iuc 5	-	-	-	No	No	No	No	Yes
G18256183	2017	9	22	India	2017	MUMBAI	19.076	72.8777	ab	26	20-30	Male	231	4	1	KL51	O1v2	AadA2^;RmtF	GyrA-83I;ParC-80I;Qnr-S1	ErmB*;MphA	SHV-28*;TEM-1D^	-	CTX-M-15	CatA1^	SulI	-	-	DfrA12	Arr2	OmpK35-30%	OmpK36TD	-	-	yes	yes	yes	wzi104	ybt 14; ICEKp5	-	iuc 5	-	-	-	No	No	No	No	Yes
G18256185	2017	11	16	India	2017	MUMBAI	19.076	72.8777	ur	88	80-90	Male	38	1	2	KL52	OL101	Aac3-IIa^;Aac6-Ib;AadA1-pm*?;AphA6*;RmtF;StrA^;StrB	GyrA-83F;GyrA-87A;ParC-80I;Qnr-S1;QnrB1?	-	OXA-1;OXA-9	NDM-1;OXA-232	CTX-M-15	CatB4?	SulII	TetA	-	DfrA14	Arr2	OmpK35-21%	OmpK36GD	SHV-11^	-	no	yes	yes	wzi50	ybt unknown	-	-	-	-	-	Yes	No	Yes	No	Yes
G18256214	2017	8	23	India	2017	MUMBAI	19.076	72.8777	li	56	50-60	Male	437	1	2	KL36	O4	RmtB	GyrA-83I;ParC-80I	ErmB*;MphA?	TEM-1D^	NDM-5;OXA-232	CTX-M-15	-	SulI	-	-	DfrA30*	-	OmpK36GD	-	SHV-11	-	yes	yes	yes	wzi109	ybt 9; ICEKp3	-	-	-	-	-	No	Yes	Yes	No	Yes
G18256235	2017	6	16	India	2017	MUMBAI	19.076	72.8777	bl	70	70-80	Male	38	1	2	KL52	OL101	Aac3-IIa^;AadA1-pm*?;RmtB;StrA^;StrB	GyrA-83F;GyrA-87A;ParC-80I;QnrB1?	EreA2*	OXA-1;TEM-1D^	NDM-5;OXA-232	CTX-M-15	CatB4?;CmlA5	SulI;SulII	TetA	-	DfrA14	Arr2	OmpK35-21%	-	SHV-11^	-	no	yes	yes	wzi50	ybt unknown	-	-	-	-	-	No	Yes	Yes	No	Yes
NZ_CP026011.1	NA	NA	NA	NA	NA	NA	NA	NA	NA	NA		NA	NA	NA	NA	NA	NA	NA	NA	NA	NA	NA	NA	NA	NA	NA	NA	NA	NA	NA	-	NA	NA	NA	NA	NA	NA	NA	NA	NA	NA	NA	NA	No	No	No	No	No
